# Supplementary material for: Autophagy and senescence of rat retinal precursor cells under high glucose
Source: Front Endocrinol (Lausanne). 2023 Jan 4;13:1047642. doi: 10.3389/fendo.2022.1047642 (PMC9846177; doi:10.3389/fendo.2022.1047642)
Supplement: Supplementary file 5 [file Table_2.xlsx]

## Sheet: BP
Category	Term	Count	%	PValue	Genes	List Total	Pop Hits	Pop Total	Fold Enrichment	Bonferroni	Benjamini	FDR
GOTERM_BP_DIRECT	GO:0007601~visual perception	82	6.01614	1.6498e-41	CLIC5, RDH8, LAMC3, PITPNA, GUCA1B, RAX, GUCA1A, NRL, RRH, GUCA1C, RORB, ARR3, NR2E3, RLBP1, BEST1, RS1, SIX6, CDH3, GNAT2, OPN1LW, CYP4V2, SIX3, CNGA1, TIMP3, LRAT, GNAT1, ADGRV1, ROM1, PAX6, MYO7A, CACNB2, RBP4, FAM161A, OPN1MW, RBP3, SFRP5, CLDN19, CNGB3, RDH5, AIPL1, FSCN2, RGR, CNGB1, SLC24A1, SLC45A2, CABP4, CRX, TULP1, CACNA1F, PDC, CPLX4, CPLX3, TRPM1, RDH12, RDH11, RDH10, CDH23, HSF4, RH…	1262	211	19256	5.92977	7.26571e-38	7.26571e-38	7.17827e-38
GOTERM_BP_DIRECT	GO:0007602~phototransduction	20	1.46735	9.53798e-15	RCVRN, CABP4, GPR88, PLEKHB1, GUCA1A, RRH, NR2E3, PDC, GNGT1, OPN1SW, GNGT2, PITPNM1, OPN1MW, GNAT2, OPN1LW, RHO, UNC119, ASIC2, RGR, CNGB1	1262	33	19256	9.24747	4.2049e-11	2.10026e-11	2.07499e-11
GOTERM_BP_DIRECT	GO:0050896~response to stimulus	28	2.05429	2.22417e-14	CLIC5, SLC45A2, RDH8, GUCA1B, CRX, GUCA1A, NRL, RLBP1, CPLX4, CPLX3, CYP4V2, CDH23, CNGA1, TUB, BBS1, IRX5, PDE6H, PDE6G, CRYBB2, RAX2, RPGRIP1, FAM161A, CRY2, SCNN1A, CLDN19, RDH5, VSX1, VSX2	1262	72	19256	5.93379	9.77884e-11	3.26509e-11	3.22579e-11
GOTERM_BP_DIRECT	GO:0035725~sodium ion transmembrane transport	30	2.20103	2.89357e-11	SLC24A1, SLC20A2, WNK4, ATP1A2, SLC3A2, SLC6A20, SLC4A5, SLC8A2, CACNA1G, CACNA1I, SLC17A6, SLC17A7, ASIC2, SCN3B, SCN1B, ASIC1, SLC6A17, SLC6A16, SLC6A15, SLC6A13, SHROOM2, SLC6A12, ATP1B1, SLC8A3, SLC6A8, SLC6A9, SCNN1A, KCNK1, HCN1, SCN2B	1262	107	19256	4.27803	1.27433e-07	3.18582e-08	3.14748e-08
GOTERM_BP_DIRECT	GO:0045494~photoreceptor cell maintenance	18	1.32062	8.50838e-10	TUB, BBS1, ADGRV1, ESRRB, ABCA4, SLC2A1, ATP1B2, TULP1, RP1L1, RDH12, CDHR1, MAK, BSG, CDH23, RHO, PROM1, NXNL1, CNGB1	1262	44	19256	6.24204	3.74708e-06	7.49418e-07	7.40399e-07
GOTERM_BP_DIRECT	GO:0001523~retinoid metabolic process	14	1.02715	5.67981e-09	RARRES2, ABCA4, LRP2, LRP8, RPE65, RDH12, RDH11, RBP3, RDH10, CYP4V2, ALDH1A1, RDH5, LRAT, BCO1	1262	28	19256	7.62916	2.50136e-05	4.16898e-06	4.11881e-06
GOTERM_BP_DIRECT	GO:0007268~chemical synaptic transmission	43	3.15481	2.23712e-08	GABRB3, SNAP25, CHRM3, GABRB1, CHRNA3, CPNE6, NRXN2, GRIK1, LRP8, CPLX1, CACNA1G, GRM3, GABRR1, SV2B, NPY, SNCG, MBP, NPTX1, NPTX2, SNCB, BSN, ASIC2, DRD4, SNCA, GABBR2, DTNA, SLC12A5, SYT1, GAD1, SYN2, SYN1, GABRG2, GRIN1, CACNB2, DLG4, SST, KCNQ2, PMP22, PLP1, UNC119, AMPH, KCNK3, SCN2B	1262	253	19256	2.59331	9.85178e-05	1.40747e-05	1.39053e-05
GOTERM_BP_DIRECT	GO:0060041~retina development in camera-type eye	19	1.39398	2.87614e-08	TUB, ACHE, LAMC3, SERPINF1, HPCA, PAX6, RORB, TULP1, NR2E3, SLC4A5, POU4F2, RP1L1, PRPH2, LHX2, RHO, PDE6B, SOX8, PDE6A, GNAT1	1262	60	19256	4.8318	0.000126657	1.58331e-05	1.56426e-05
GOTERM_BP_DIRECT	GO:0050908~detection of light stimulus involved in visual perception	12	0.880411	3.2787e-08	GNAT2, RGS9BP, PRPH2, ROM1, CACNA2D4, TULP1, REEP6, GNAT1, CACNA1F, RPE65, CNGB1, BEST1	1262	22	19256	8.32272	0.000144384	1.60438e-05	1.58507e-05
GOTERM_BP_DIRECT	GO:0007420~brain development	42	3.08144	4.03529e-07	CNTNAP2, NDRG4, PFKFB3, CITED1, MAST1, HPCA, ROGDI, ADCY1, PCDH19, RTN4, ACAT1, SIX6, RELN, NNAT, SIX3, SLC17A7, APOD, HMGCS2, SLC38A3, HES5, SYT4, EMX2, CA10, SYT1, SLC6A17, CADM2, PTCH1, SHROOM2, KCNAB1, ATP2B2, BAIAP2, MT3, GRIN1, MEIS1, SBK1, PITPNM1, ID1, CNTN1, KCNK3, SHANK2, CDK5R2, CDK5R1	1262	270	19256	2.37352	0.00177556	0.000173998	0.000171904
GOTERM_BP_DIRECT	GO:0007399~nervous system development	56	4.10858	4.346e-07	ACHE, CHRM3, CNTFR, NRSN1, MYT1L, CPNE6, GRIK1, MSI1, VLDLR, ELAVL3, IRF2BPL, EDNRB, DPYSL4, BOC, ADORA1, NRTN, MYLIP, HES6, SRRM4, SERF1B, ADGRV1, NOG, APLP1, GFRA3, SDHA, MYT1, GFRA2, NME1, OLFM1, KCNQ2, TYRO3, CAMK2B, CHRNA3, BEX1, C3ORF70, CRX, CRMP1, GDPD5, NDRG2, ERBB3, GNG8, SCN3B, CAMK2G, MEF2D, LGI1, SEMA4A, GDF11, SEMA4B, NTRK3, FZD9, DLG4, MAB21L2, UNC119, CSPG5, FGF13, SCN2B	1262	414	19256	2.06393	0.00191215	0.000173998	0.000171904
GOTERM_BP_DIRECT	GO:0042572~retinol metabolic process	16	1.17388	9.44239e-07	RETSAT, RDH8, RPE65, LIPE, ALDH1A3, RBP4, TTR, RDH12, RDH11, RDH10, ALDH1A2, ALDH1A1, RDH5, CYP1B1, LRAT, BCO1	1262	53	19256	4.60629	0.0041498	0.000346536	0.000342365
GOTERM_BP_DIRECT	GO:0007411~axon guidance	31	2.27439	2.89906e-06	LRTM1, SEMA3B, CRMP1, IGSF9, RELN, FLRT2, TUBB3, FLRT3, BOC, BSG, OTX2, SCN1B, LGI1, SEMA4A, FOXD1, EDN3, SEMA4B, VSTM2L, PAX6, GFRA3, BMP7, POU4F2, NELL2, EFNA2, B4GAT1, LHX2, MYOT, CNTN1, CNTN2, CDK5R2, CDK5R1	1262	183	19256	2.58474	0.0126863	0.000936547	0.000925276
GOTERM_BP_DIRECT	GO:0071805~potassium ion transmembrane transport	25	1.83419	2.97722e-06	SNAP25, SLC24A1, WNK4, ATP1A2, KCNA5, KCNT1, SLC17A6, KCNN2, SLC17A7, TMEM38A, TMEM38B, CCDC51, KCNH2, EDN3, KCNB1, KCNK12, KCNIP3, KCNIP4, KCNAB1, KCNK17, KCNQ2, KCNK1, KCNK3, HCN1, KCNK4	1262	129	19256	2.95704	0.0130261	0.000936547	0.000925276
GOTERM_BP_DIRECT	GO:0007165~signal transduction	123	9.02421	9.11004e-06	SH3GL3, CHRM3, CNTFR, CTNND2, FAM13A, GUCA1A, GUCA1C, ARR3, CXCL14, GLDN, ARHGAP44, RASSF2, FGF9, ADORA1, SOX8, GNAT1, PDE8B, SH3GL2, CHGB, TLE2, IGFBP5, PRKCB, TEX2, OLFM4, GABRG2, FNDC5, OLFM1, SFRP5, TYRO3, PKP1, ROR2, IGFALS, PLPP3, PLPP2, RASL12, CHRNA3, BEX2, NDRG4, BEX1, NDRG3, RRAD, CABP4, CABP5, CRABP1, ITPR1, NDRG2, PRKCZ, RAP1GAP, SCUBE2, ABR, CACNA1I, ARHGAP20, SCUBE1, RHPN2, SRGAP3, …	1262	1267	19256	1.48127	0.0393266	0.00267471	0.00264252
GOTERM_BP_DIRECT	GO:0031175~neuron projection development	24	1.76082	9.94148e-06	LGI1, PSD, GPM6A, CNTNAP2, MYOC, STMN2, STMN4, POU4F1, CAMSAP1, RGMA, GNAO1, CAMSAP3, CDH1, FLRT3, NPY, PLP1, TMEM108, CNTN1, NRTN, MAP4, MAPT, RAB6B, SH3GL2, CDK5R1	1262	129	19256	2.83876	0.0428379	0.00273639	0.00270346
GOTERM_BP_DIRECT	GO:0042462~eye photoreceptor cell development	9	0.660308	1.30292e-05	GNGT1, RPGRIP1, PAX6, RORB, FSCN2, MYO7A, TULP1, GNAT1, NR2E3	1262	19	19256	7.22763	0.0557658	0.0033094	0.00326957
GOTERM_BP_DIRECT	GO:0043010~camera-type eye development	13	0.953778	1.35262e-05	FBN2, FOXC1, SHROOM2, RAX, CRYBB2, MITF, TSKU, MAB21L2, HSF4, PITX2, SLC25A25, HES5, STRA6	1262	43	19256	4.61298	0.0578301	0.0033094	0.00326957
GOTERM_BP_DIRECT	GO:0006814~sodium ion transport	19	1.39398	1.80465e-05	SLC22A4, SLC10A4, SLC23A2, SLC13A3, SLC22A5, SLC13A4, NEDD4L, SLC38A11, ATP1A2, ATP1B2, ATP1B1, SLC5A6, FXYD3, SLC17A6, SLC38A3, FGF13, SCN3B, SCN1B, ASIC1	1262	90	19256	3.2212	0.076401	0.00418298	0.00413264
GOTERM_BP_DIRECT	GO:0045956~positive regulation of calcium ion-dependent exocytosis	8	0.586941	3.43698e-05	SCAMP5, SYT4, CACNA1I, KCNB1, STXBP1, SYT7, CDK5R2, CACNA1G	1262	16	19256	7.62916	0.140468	0.00756823	0.00747715
GOTERM_BP_DIRECT	GO:0071482~cellular response to light stimulus	8	0.586941	5.51267e-05	TRPM1, OPN1SW, OPN1MW, OPN1LW, GPR88, RHO, RRH, RGR	1262	17	19256	7.18039	0.215559	0.011488	0.0113498
GOTERM_BP_DIRECT	GO:0000226~microtubule cytoskeleton organization	23	1.68745	5.7388e-05	BBS1, CRMP1, CGN, TUBB4B, TUBB4A, PRKCZ, CAMSAP1, TUBA4A, CDC14B, CAMSAP3, TTLL4, TUBB3, MAP7D2, MAP7, MAP6, NEFL, CNTN2, MAP6D1, MAP4, MAPT, TACC2, NEFH, CDK5R1	1262	134	19256	2.61897	0.223333	0.011488	0.0113498
GOTERM_BP_DIRECT	GO:0007269~neurotransmitter secretion	10	0.733676	6.50951e-05	SYT4, BRSK1, SLC32A1, SYT1, STXBP1, NRXN2, LIN7B, SYN2, SYN1, ASIC1	1262	29	19256	5.26149	0.249254	0.0122486	0.0121012
GOTERM_BP_DIRECT	GO:0030318~melanocyte differentiation	9	0.660308	6.67499e-05	OCA2, EDNRB, CITED1, EDN3, OR51E2, KIT, TYRP1, MITF, SOX10	1262	23	19256	5.97065	0.254706	0.0122486	0.0121012
GOTERM_BP_DIRECT	GO:0046314~phosphocreatine biosynthetic process	5	0.366838	8.6763e-05	CKMT2, CKM, CKMT1A, CKMT1B, CKB	1262	5	19256	15.2583	0.317587	0.0152842	0.0151002
GOTERM_BP_DIRECT	GO:0007605~sensory perception of sound	25	1.83419	0.000107172	SPTBN4, CLIC5, CEMIP, LRP2, ESPN, SOBP, SLC9A3R1, CDH23, MBP, ASIC2, CDKN2D, TUB, TFAP2A, SRRM4, ADGRV1, EYA1, WHRN, WFS1, HOMER2, LHFPL4, ATP2B2, MYO7A, POU4F2, COL4A3, ATP6V1B1	1262	159	19256	2.39911	0.376252	0.0181532	0.0179348
GOTERM_BP_DIRECT	GO:0042574~retinal metabolic process	8	0.586941	0.000127164	ALDH1A3, RDH11, RDH10, ALDH1A2, ABCA4, CYP1B1, BCO1, RPE65	1262	19	19256	6.42456	0.428829	0.0207419	0.0204923
GOTERM_BP_DIRECT	GO:0001654~eye development	12	0.880411	0.000144271	RS1, MEIS1, FOXC1, SIX6, RBP4, FGF9, SMOC1, SIX3, MAB21L2, CPAMD8, PAX6, HIPK2	1262	46	19256	3.98043	0.470285	0.0210469	0.0207936
GOTERM_BP_DIRECT	GO:0015670~carbon dioxide transport	7	0.513573	0.00014815	HBZ, HBG2, HBG1, CA2, HBB, HBA2, HBA1	1262	14	19256	7.62916	0.479258	0.0210469	0.0207936
GOTERM_BP_DIRECT	GO:0009584~detection of visible light	7	0.513573	0.00014815	OPN1SW, ELOVL4, OPN1MW, OPN1LW, GPR88, RRH, RGR	1262	14	19256	7.62916	0.479258	0.0210469	0.0207936
GOTERM_BP_DIRECT	GO:0042438~melanin biosynthetic process	7	0.513573	0.00014815	OCA2, PMEL, SLC45A2, CITED1, DCT, TYRP1, TYR	1262	14	19256	7.62916	0.479258	0.0210469	0.0207936
GOTERM_BP_DIRECT	GO:0034765~regulation of ion transmembrane transport	22	1.61409	0.000165436	KCNH2, CLIC6, CLIC5, KCNB1, KCNK12, KCNJ13, CLCNKA, CACNA2D2, NEDD4L, KCNAB1, KCNA5, CACNA2D4, KCNK17, CACNA1F, CACNA1G, CACNA1I, CACNB2, KCNQ2, ASIC2, SCN3B, HCN1, KCNK4	1262	134	19256	2.5051	0.517436	0.0227681	0.0224941
GOTERM_BP_DIRECT	GO:0070588~calcium ion transmembrane transport	20	1.46735	0.000207663	SLC24A1, GPM6A, MCOLN3, CACNA2D2, ATP2A2, ATP2A1, ATP2B2, CACNA2D4, SLC8A2, CACNA1G, SLC8A3, TRPM1, CACNA1I, CACNB2, EDNRB, CACHD1, CACNG3, SLC25A25, TRPM3, ASIC1	1262	117	19256	2.60826	0.59934	0.0277135	0.02738
GOTERM_BP_DIRECT	GO:0022010~central nervous system myelination	7	0.513573	0.000233255	MYRF, PLP1, CNTN2, MAL, SOX10, ASPA, HES5	1262	15	19256	7.12055	0.642055	0.029565	0.0292092
GOTERM_BP_DIRECT	GO:0051480~regulation of cytosolic calcium ion concentration	11	0.807043	0.000241675	RYR1, CALB2, TMEM178A, FZD9, CDH23, ATP2B3, ATP2B2, TMEM64, SLC35G1, CNGB1, SLC8A2	1262	41	19256	4.0937	0.655089	0.029565	0.0292092
GOTERM_BP_DIRECT	GO:0006865~amino acid transport	11	0.807043	0.000241675	SLC7A4, SLC25A29, SLC7A8, SLC6A15, SFXN4, SLC6A12, SLC3A2, SLC6A20, SLC7A10, SLC38A3, SLC7A2	1262	41	19256	4.0937	0.655089	0.029565	0.0292092
GOTERM_BP_DIRECT	GO:0006836~neurotransmitter transport	11	0.807043	0.000298777	SLC6A8, SLC6A17, SLC6A9, SV2B, SLC6A16, SLC6A15, SLC29A4, SLC17A7, SLC1A7, CPLX1, CPLX4	1262	42	19256	3.99623	0.731797	0.0346267	0.03421
GOTERM_BP_DIRECT	GO:0086091~regulation of heart rate by cardiac conduction	11	0.807043	0.000298777	KCNH2, CACNB2, BIN1, PKP2, KCNA5, SCN3B, ISL1, SCN1B, CACNA1G, HCN1, SCN2B	1262	42	19256	3.99623	0.731797	0.0346267	0.03421
GOTERM_BP_DIRECT	GO:0007155~cell adhesion	59	4.32869	0.000316701	ACHE, CNTNAP2, PTPRU, SPON1, CTNND2, CLSTN1, ATP2A2, CLDN2, PTPRF, CX3CL1, RS1, CDH3, BOC, BSG, CYP1B1, PGM5, SCN1B, EGFL6, APLP1, ROM1, OMG, OLFM4, ATP1B1, AJAP1, BCAN, CLDN10, OBSCN, MYOT, CDHR1, COL4A3, TYRO3, COL4A6, CLDN19, PKP1, IGFALS, SSX2IP, CNTNAP4, TTYH1, HEPACAM, NTM, CD99L2, PCDH19, THBS4, VTN, RELN, PDZD2, GPNMB, HES5, OPCML, AOC3, CADM4, CADM2, PCDH7, MFAP4, PRPH2, CNTN1, CNTN2, CD…	1262	557	19256	1.61623	0.75216	0.0357629	0.0353325
GOTERM_BP_DIRECT	GO:0048488~synaptic vesicle endocytosis	11	0.807043	0.00036672	SYT1, BIN1, SNCG, AMPH, SYP, SNCB, SH3GL2, VAMP2, DNM1, PACSIN1, SNCA	1262	43	19256	3.90329	0.801175	0.0403758	0.0398899
GOTERM_BP_DIRECT	GO:0051017~actin filament bundle assembly	10	0.733676	0.000403756	BAIAP2L2, DMTN, FAM107A, FSCN2, ESPN, EZR, BAIAP2, AIF1L, ADD2, PLS1	1262	36	19256	4.23842	0.831109	0.0430662	0.0425479
GOTERM_BP_DIRECT	GO:0007422~peripheral nervous system development	9	0.660308	0.000410713	ALDH3A2, EDNRB, ERBB3, PMP22, SOX8, GFRA3, ASIC2, RXRG, SOX10	1262	29	19256	4.73534	0.836207	0.0430662	0.0425479
GOTERM_BP_DIRECT	GO:0060048~cardiac muscle contraction	11	0.807043	0.000447052	MYL4, KCNH2, ACTC1, TNNC1, CASQ2, VEGFB, ATP1A2, ATP1B1, SCN3B, SCN1B, SCN2B	1262	44	19256	3.81458	0.86044	0.0457865	0.0452355
GOTERM_BP_DIRECT	GO:0006887~exocytosis	19	1.39398	0.00047861	SYT4, SNAP25, BRSK2, KCNB1, GCGR, LGI3, CADPS, RAB3IP, LIN7B, PRSS12, CPLX1, CPLX4, SYT7, SYT17, SCAMP5, ARHGAP44, RIMS3, STXBP6, VAMP2	1262	115	19256	2.52094	0.878556	0.0479045	0.047328
GOTERM_BP_DIRECT	GO:0018298~protein-chromophore linkage	7	0.513573	0.000514838	OPN1SW, OPN1MW, OPN1LW, CRY2, RHO, RRH, RGR	1262	17	19256	6.28284	0.896474	0.0482414	0.0476608
GOTERM_BP_DIRECT	GO:0015718~monocarboxylic acid transport	7	0.513573	0.000514838	SLC16A6, SLC6A13, SLC6A12, SLC16A8, SLC16A9, SLC16A3, SLC16A14	1262	17	19256	6.28284	0.896474	0.0482414	0.0476608
GOTERM_BP_DIRECT	GO:0035418~protein localization to synapse	7	0.513573	0.000514838	RELN, MPP4, DLG4, LRRTM1, ASIC2, BAIAP2, BSN	1262	17	19256	6.28284	0.896474	0.0482414	0.0476608
GOTERM_BP_DIRECT	GO:0021983~pituitary gland development	9	0.660308	0.000528202	BMP4, LHX3, CDH1, ALDH1A2, SIX3, NOG, PAX6, ISL1, PITX1	1262	30	19256	4.5775	0.902394	0.0484625	0.0478793
GOTERM_BP_DIRECT	GO:0006776~vitamin A metabolic process	5	0.366838	0.000545755	ALDH1A2, RBP1, LRAT, RLBP1, RPE65	1262	7	19256	10.8988	0.909659	0.0490511	0.0484608
GOTERM_BP_DIRECT	GO:0071313~cellular response to caffeine	6	0.440205	0.000641435	RYR1, GSTM2, CASQ2, TMEM38A, TMEM38B, PPARGC1A	1262	12	19256	7.62916	0.940738	0.0553898	0.0547232
GOTERM_BP_DIRECT	GO:0051693~actin filament capping	6	0.440205	0.000641435	SPTBN4, SPTBN5, GSN, DMTN, VILL, SPTBN2	1262	12	19256	7.62916	0.940738	0.0553898	0.0547232
GOTERM_BP_DIRECT	GO:0098609~cell-cell adhesion	26	1.90756	0.000672641	ROPN1B, CYFIP2, TTYH1, CTNND2, CLDN2, NTN1, CELSR3, CX3CL1, CDH3, CDH1, EPCAM, BOC, PDPN, STXBP6, ADGRV1, BAIAP2, OBSCN, DLG4, CDHR1, PKP2, COL8A2, CNTN1, PKP1, CD24, TJP2, CDH19	1262	190	19256	2.08798	0.948352	0.0569676	0.056282
GOTERM_BP_DIRECT	GO:1901379~regulation of potassium ion transmembrane transport	7	0.513573	0.000729699	KCNH2, PRNP, DPP6, KCNIP3, KCNIP4, KCNN2, KCNAB1	1262	18	19256	5.93379	0.959835	0.0606339	0.0599042
GOTERM_BP_DIRECT	GO:0007417~central nervous system development	22	1.61409	0.000784471	SH3GL3, EMX2, GSN, APLP2, ZBTB16, APLP1, SLC2A1, GRIK1, MSI1, PAX6, MSI2, ALDH3A2, BCAN, ALDH5A1, RELN, MAL, MBP, NPTX1, TAGLN3, ASIC2, TIMP4, SH3GL2	1262	150	19256	2.23789	0.968449	0.0639779	0.063208
GOTERM_BP_DIRECT	GO:0072659~protein localization to plasma membrane	23	1.68745	0.000829778	SPTBN4, KCNB1, KCNIP3, STXBP1, PTCH1, KCNIP4, ATP1B1, EFR3B, PRKCZ, CACNB2, SLC9A3R1, DPP6, TMEM88, CDH1, BSG, PKP2, MAP7, EZR, FGF13, SCN3B, MRAP2, CRB3, PACSIN1	1262	161	19256	2.17976	0.974161	0.0664426	0.065643
GOTERM_BP_DIRECT	GO:0071277~cellular response to calcium ion	16	1.17388	0.000893977	RYR1, SYT4, DMTN, ADGRV1, SYT1, KCNB1, HPCA, CPNE6, GUCA1A, ADCY1, SYT13, SYT7, SYT17, ITPKB, CAPN3, SLC25A23	1262	92	19256	2.65362	0.980529	0.0703049	0.0694588
GOTERM_BP_DIRECT	GO:0051591~response to cAMP	11	0.807043	0.000928314	SREBF1, DUOX1, AANAT, VGF, CITED1, PTPRN, BSG, HMGCS2, TYR, CDO1, NME1	1262	48	19256	3.4967	0.983264	0.0717244	0.0708613
GOTERM_BP_DIRECT	GO:0045926~negative regulation of growth	7	0.513573	0.00100779	IGFBP5, MT1M, MT1F, GPC3, MT1G, MT1H, MT1X	1262	19	19256	5.62149	0.988211	0.0765227	0.0756018
GOTERM_BP_DIRECT	GO:0019470~4-hydroxyproline catabolic process	4	0.29347	0.00106591	ALDH4A1, GOT2, HOGA1, PRODH	1262	4	19256	15.2583	0.990875	0.0795636	0.078606
GOTERM_BP_DIRECT	GO:0009409~response to cold	10	0.733676	0.00134147	PCSK1N, VGF, THRA, ACOT11, CIRBP, LPL, GMPR, ADM, ADRB2, PPARGC1A	1262	42	19256	3.63293	0.997293	0.0984639	0.097279
GOTERM_BP_DIRECT	GO:0014003~oligodendrocyte development	8	0.586941	0.00141181	PRDM8, GSN, MYRF, HDAC11, LPAR1, SOX10, WASF3, HES5	1262	27	19256	4.52098	0.998015	0.101499	0.100278
GOTERM_BP_DIRECT	GO:0089718~amino acid import across plasma membrane	6	0.440205	0.00145197	SLC22A4, SLC47A1, SLC7A8, SLC6A13, SLC6A20, SLC7A2	1262	14	19256	6.53928	0.998337	0.101499	0.100278
GOTERM_BP_DIRECT	GO:0055119~relaxation of cardiac muscle	6	0.440205	0.00145197	GSTM2, GSN, ATP2A2, ATP1A2, ATP1A1, ATP1B1	1262	14	19256	6.53928	0.998337	0.101499	0.100278
GOTERM_BP_DIRECT	GO:0007626~locomotory behavior	15	1.10051	0.00149132	SNAP25, CHRNA3, MCOLN3, GPR88, SOBP, GNAO1, ALDH1A3, MEIS1, RELN, LRRTM1, PPP1R1B, CDH23, CNTN1, ZNF385A, ASTN1	1262	87	19256	2.63074	0.998602	0.102622	0.101387
GOTERM_BP_DIRECT	GO:0006096~glycolytic process	10	0.733676	0.00159949	PFKFB2, HOOK1, HKDC1, PGAM2, GAPDHS, ALDOC, OGDHL, ENO2, ENO3, PFKM	1262	43	19256	3.54845	0.999132	0.108372	0.107068
GOTERM_BP_DIRECT	GO:0006936~muscle contraction	15	1.10051	0.00166881	TMOD1, RYR1, MYOM1, TRIM63, TPM2, LMOD1, MYOM2, CKMT2, GNAO1, SLC6A8, DES, SGCA, MYOT, EMD, SNTA1	1262	88	19256	2.60085	0.999361	0.108609	0.107302
GOTERM_BP_DIRECT	GO:0042493~response to drug	34	2.4945	0.00167653	WFDC1, LPL, TGFA, ATP1A1, ADCY1, ACACB, ENO3, AGPAT2, LRP8, NEUROD1, NPPC, CDH3, CDH1, APOD, PPARGC1A, TIMP4, SNCA, SPINK4, SREBF1, TFAP2B, EMX2, SLC12A5, ACSL1, GAD1, PTCH1, VEGFB, ASS1, GNAO1, SFRP1, ACTC1, SST, LCN2, KCNK3, ATR	1262	293	19256	1.77059	0.999382	0.108609	0.107302
GOTERM_BP_DIRECT	GO:0045822~negative regulation of heart contraction	5	0.366838	0.00176639	PDE4D, ADORA1, ATP2A2, ATP1A2, ATP1A1	1262	9	19256	8.47684	0.999585	0.108609	0.107302
GOTERM_BP_DIRECT	GO:0042698~ovulation cycle	5	0.366838	0.00176639	GDF10, GABRB1, SERPINF1, TYRO3, TIMP4	1262	9	19256	8.47684	0.999585	0.108609	0.107302
GOTERM_BP_DIRECT	GO:0015816~glycine transport	5	0.366838	0.00176639	SLC6A17, SLC7A8, SLC32A1, SLC6A9, SLC6A20	1262	9	19256	8.47684	0.999585	0.108609	0.107302
GOTERM_BP_DIRECT	GO:0007603~phototransduction, visible light	5	0.366838	0.00176639	ABCA4, RHO, PDE6B, AIPL1, GNAT1	1262	9	19256	8.47684	0.999585	0.108609	0.107302
GOTERM_BP_DIRECT	GO:0071398~cellular response to fatty acid	8	0.586941	0.00177729	SREBF1, PID1, OR51E2, PDK4, LPL, HMGCS2, KCNK4, NME1	1262	28	19256	4.35952	0.999604	0.108609	0.107302
GOTERM_BP_DIRECT	GO:0043401~steroid hormone mediated signaling pathway	7	0.513573	0.00180028	BMP4, OR51E2, ESRRB, ESRRG, RXRG, NR2E3, BMP7	1262	21	19256	5.08611	0.999642	0.108609	0.107302
GOTERM_BP_DIRECT	GO:0007409~axonogenesis	15	1.10051	0.00186351	NTNG1, SPTBN4, NTNG2, BRSK1, BRSK2, METRN, APLP2, APLP1, CCK, ADCY1, BAIAP2, POU4F1, ISL1, NEFL, NEFH	1262	89	19256	2.57163	0.999729	0.110904	0.109569
GOTERM_BP_DIRECT	GO:0006730~one-carbon metabolic process	9	0.660308	0.00192394	CA12, CA11, AHCYL2, CA10, ALDH1L1, CA2, SHMT1, CA4, CA14	1262	36	19256	3.81458	0.999793	0.112974	0.111614
GOTERM_BP_DIRECT	GO:1902476~chloride transmembrane transport	16	1.17388	0.00212029	GABRB3, CLIC6, CLIC5, GABRB1, SLC12A5, TTYH2, TTYH1, CLCNKA, BEST2, GABRG2, BEST1, GABRR1, CLCN4, FXYD3, SLC17A6, SLC17A7	1262	100	19256	2.44133	0.999913	0.122865	0.121386
GOTERM_BP_DIRECT	GO:0071280~cellular response to copper ion	8	0.586941	0.00221212	PRNP, MT1M, MT1F, MT1G, MT1H, MT1X, MT3, SNCA	1262	29	19256	4.20919	0.999942	0.126522	0.124999
GOTERM_BP_DIRECT	GO:0030182~neuron differentiation	23	1.68745	0.0022936	BRSK1, BRSK2, EMX2, RTN1, EDN3, IRX5, MYT1L, IRX6, ATP2B2, BHLHE22, POU4F2, RTN4, HIPK2, NEUROD1, LHX3, LHX2, ALDH1A2, ID1, NNAT, INSM2, RXRG, CDK5R1, ITM2C	1262	174	19256	2.0169	0.999959	0.128802	0.127252
GOTERM_BP_DIRECT	GO:0006821~chloride transport	13	0.953778	0.00233698	GABRB3, CLIC6, CLIC5, GABRB1, TTYH2, TTYH1, WNK4, CLCNKA, BEST2, GABRG2, BEST1, CLCN4, FXYD3	1262	72	19256	2.75497	0.999967	0.128802	0.127252
GOTERM_BP_DIRECT	GO:0016079~synaptic vesicle exocytosis	7	0.513573	0.00233973	SNAP25, CADPS, CPLX1, CPLX4, VAMP2, SNCA, CPLX3	1262	22	19256	4.85492	0.999967	0.128802	0.127252
GOTERM_BP_DIRECT	GO:0002138~retinoic acid biosynthetic process	4	0.29347	0.00253462	ALDH1A3, RDH10, ALDH1A2, RBP1	1262	5	19256	12.2067	0.999986	0.136128	0.134489
GOTERM_BP_DIRECT	GO:0015820~leucine transport	4	0.29347	0.00253462	SLC6A17, SLC7A8, SLC6A15, SLC3A2	1262	5	19256	12.2067	0.999986	0.136128	0.134489
GOTERM_BP_DIRECT	GO:0072112~glomerular visceral epithelial cell differentiation	5	0.366838	0.00279198	EDNRB, BASP1, CD24, PROM1, KLF15	1262	10	19256	7.62916	0.999996	0.14203	0.140321
GOTERM_BP_DIRECT	GO:0048566~embryonic digestive tract development	6	0.440205	0.00283802	PKDCC, FOXF2, FGF9, ALDH1A2, RARRES2, STRA6	1262	16	19256	5.72187	0.999996	0.14203	0.140321
GOTERM_BP_DIRECT	GO:0015671~oxygen transport	6	0.440205	0.00283802	HBZ, HBG2, HBG1, HBB, HBA2, HBA1	1262	16	19256	5.72187	0.999996	0.14203	0.140321
GOTERM_BP_DIRECT	GO:0086002~cardiac muscle cell action potential involved in contraction	6	0.440205	0.00283802	PKP2, ATP1A1, SCN3B, SCN1B, CACNA1G, SCN2B	1262	16	19256	5.72187	0.999996	0.14203	0.140321
GOTERM_BP_DIRECT	GO:0060074~synapse maturation	6	0.440205	0.00283802	BCAN, IGSF21, SEZ6, NEFL, SEZ6L2, SYBU	1262	16	19256	5.72187	0.999996	0.14203	0.140321
GOTERM_BP_DIRECT	GO:0010273~detoxification of copper ion	6	0.440205	0.00283802	MT1M, MT1F, MT1G, MT1H, MT1X, MT3	1262	16	19256	5.72187	0.999996	0.14203	0.140321
GOTERM_BP_DIRECT	GO:0042908~xenobiotic transport	7	0.513573	0.00299229	SLC22A4, SLC15A2, SLC47A1, ABCC5, SLC2A1, SLC29A4, ABCA8	1262	23	19256	4.64384	0.999998	0.14785	0.146071
GOTERM_BP_DIRECT	GO:0001755~neural crest cell migration	10	0.733676	0.00305503	SEMA4A, EDNRB, EDN3, SEMA4B, SEMA3B, NRTN, SOX8, ALX1, ISL1, SOX10	1262	47	19256	3.24645	0.999999	0.14785	0.146071
GOTERM_BP_DIRECT	GO:0010942~positive regulation of cell death	10	0.733676	0.00305503	BMP4, HBZ, ACOX2, HBG2, HBG1, HBB, HBA2, HBA1, PRODH, MT3	1262	47	19256	3.24645	0.999999	0.14785	0.146071
GOTERM_BP_DIRECT	GO:0006813~potassium ion transport	13	0.953778	0.00331862	KCNJ13, KCNAB1, ATP1A2, KCNA5, ATP1B2, KCNK17, ATP1B1, FXYD3, CDK2, KCNN2, KCNK1, KCNK3, KCNK4	1262	75	19256	2.64478	1	0.157381	0.155487
GOTERM_BP_DIRECT	GO:0015908~fatty acid transport	8	0.586941	0.00332345	RBP7, ACSL1, CRABP1, GOT2, RBP1, PMP2, FABP12, SLC27A2	1262	31	19256	3.93763	1	0.157381	0.155487
GOTERM_BP_DIRECT	GO:0043524~negative regulation of neuron apoptotic process	21	1.54072	0.00349308	TFAP2B, CNTFR, CITED1, WFS1, STXBP1, FZD9, VEGFB, VSTM2L, NDNF, FAIM2, POU4F1, ISL1, MT3, HIPK2, FOXQ1, ERBB3, TYRO3, NEFL, SNCB, PPARGC1A, SNCA	1262	158	19256	2.028	1	0.163655	0.161685
GOTERM_BP_DIRECT	GO:1903861~positive regulation of dendrite extension	7	0.513573	0.00377171	RNF157, SLC23A2, SYT4, SYT1, CPNE6, NEDD4L, SYT17	1262	24	19256	4.45034	1	0.172801	0.170721
GOTERM_BP_DIRECT	GO:0086005~ventricular cardiac muscle cell action potential	6	0.440205	0.00380602	KCNH2, PKP2, NEDD4L, GPD1L, SCN3B, SNTA1	1262	17	19256	5.38529	1	0.172801	0.170721
GOTERM_BP_DIRECT	GO:0030322~stabilization of membrane potential	6	0.440205	0.00380602	KCNK12, CHCHD10, KCNK17, KCNK1, KCNK3, KCNK4	1262	17	19256	5.38529	1	0.172801	0.170721
GOTERM_BP_DIRECT	GO:0060291~long-term synaptic potentiation	12	0.880411	0.0039434	SLC8A3, MPP2, SLC24A1, SNAP25, RELN, LRRTM1, NOG, PRKCZ, VAMP2, SHANK2, SNCA, SLC8A2	1262	67	19256	2.73283	1	0.177211	0.175079
GOTERM_BP_DIRECT	GO:0017156~calcium ion regulated exocytosis	8	0.586941	0.00401757	SYT4, RIMS3, SYT1, SYT13, SYN2, SYT7, VAMP2, SYT17	1262	32	19256	3.81458	1	0.178721	0.17657
GOTERM_BP_DIRECT	GO:0021549~cerebellum development	10	0.733676	0.00409636	GDF10, NEUROD1, FOXC1, CNTN1, LPAR1, FAIM2, CKB, PPARGC1A, CDK5R2, CDK5R1	1262	49	19256	3.11394	1	0.180404	0.178232
GOTERM_BP_DIRECT	GO:0086009~membrane repolarization	5	0.366838	0.00416142	KCNH2, ATP1A2, ATP1B2, ATP1A1, ATP1B1	1262	11	19256	6.9356	1	0.181454	0.179271
GOTERM_BP_DIRECT	GO:0006811~ion transport	19	1.39398	0.00459498	SLC24A1, GABRB1, CHRNA3, SLC15A2, SLC12A5, SLC32A1, SLC20A2, WNK4, SLC1A7, SLC8A2, SLC8A3, CLDN10, SLC25A18, FXYD3, SLCO4A1, SLC17A6, KCNN2, SLC17A7, SLC22A8	1262	140	19256	2.07077	1	0.198395	0.196007
GOTERM_BP_DIRECT	GO:0071294~cellular response to zinc ion	7	0.513573	0.00469199	MT1M, MT1F, MT1G, MT1H, MT1X, MT3, KCNK3	1262	25	19256	4.27233	1	0.200617	0.198202
GOTERM_BP_DIRECT	GO:1990034~calcium ion export from cell	4	0.29347	0.00482252	SLC8A3, ATP2B3, SLC35G1, SLC8A2	1262	6	19256	10.1722	1	0.204215	0.201757
GOTERM_BP_DIRECT	GO:0002026~regulation of the force of heart contraction	6	0.440205	0.00498922	CHGA, MYL4, ATP2A2, ADM, ATP1A2, ATP1A1	1262	18	19256	5.08611	1	0.207288	0.204793
GOTERM_BP_DIRECT	GO:0006103~2-oxoglutarate metabolic process	6	0.440205	0.00498922	PHYH, GOT1, ADHFE1, GOT2, DLST, OGDHL	1262	18	19256	5.08611	1	0.207288	0.204793
GOTERM_BP_DIRECT	GO:0001764~neuron migration	17	1.24725	0.00512562	BBS1, GPM6A, EMX2, NTRK3, NDNF, CCK, PAX6, GFRA3, NTN1, POU4F1, RELN, TYRO3, ASTN2, FGF13, CDK5R2, ASTN1, CDK5R1	1262	120	19256	2.1616	1	0.210965	0.208426
GOTERM_BP_DIRECT	GO:0008283~cell proliferation	23	1.68745	0.00518754	MAP4K1, GDF11, OCA2, KANK1, CNTNAP2, FOXC1, EDN3, ZBTB16, ESRRB, ADM, LRP2, TYR, NR2E3, ISL1, HIPK2, RIPPLY3, DACH1, ALDH1A2, LIPG, MAB21L2, TACC2, GNAT1, GLUL	1262	186	19256	1.88678	1	0.211536	0.208991
GOTERM_BP_DIRECT	GO:0006874~cellular calcium ion homeostasis	16	1.17388	0.00535469	SLC24A1, EDN3, PRKCB, ATP2A2, ATP2B3, ATP2A1, ATP2B2, ATP1B1, SLC8A2, SLC8A3, SV2A, CASQ2, RGN, CCL19, ELANE, DRD4	1262	110	19256	2.21939	1	0.216034	0.213434
GOTERM_BP_DIRECT	GO:0030178~negative regulation of Wnt signaling pathway	10	0.733676	0.00539595	SFRP1, CITED1, FGF9, SFRP5, CTNNBIP1, DACT3, SOSTDC1, SHISA2, CXXC4, TSKU	1262	51	19256	2.99183	1	0.216034	0.213434
GOTERM_BP_DIRECT	GO:0007416~synapse assembly	12	0.880411	0.0055545	GPM6A, ACHE, CDH1, FLRT3, NRXN2, MAPT, ASIC2, BSN, POU4F1, SHANK2, ADD2, SPTBN2	1262	70	19256	2.61571	1	0.220378	0.217726
GOTERM_BP_DIRECT	GO:0006816~calcium ion transport	14	1.02715	0.00565418	RYR1, SLC24A1, PRKCB, PSEN2, ITPR1, ATP2A1, ATP2B2, SLC3A2, CACNA2D4, CACNA1F, SLC8A2, CDH23, CACHD1, CACNG3	1262	90	19256	2.37352	1	0.22233	0.219655
GOTERM_BP_DIRECT	GO:0055074~calcium ion homeostasis	8	0.586941	0.00572851	TFAP2B, JPH2, WFS1, WNK4, ALPL, ADM, GRIN1, ATP6V1B1	1262	34	19256	3.59019	1	0.22326	0.220573
GOTERM_BP_DIRECT	GO:0031284~positive regulation of guanylate cyclase activity	5	0.366838	0.00592141	RCVRN, ADORA2B, GUCA1B, GUCA1A, GUCA1C	1262	12	19256	6.35763	1	0.22481	0.222104
GOTERM_BP_DIRECT	GO:0099509~regulation of presynaptic cytosolic calcium ion concentration	5	0.366838	0.00592141	CALB2, ADORA1, ATP2B3, ATP2B2, TSPOAP1	1262	12	19256	6.35763	1	0.22481	0.222104
GOTERM_BP_DIRECT	GO:0046549~retinal cone cell development	5	0.366838	0.00592141	GNAT2, CABP4, DIO3, RORB, HCN1	1262	12	19256	6.35763	1	0.22481	0.222104
GOTERM_BP_DIRECT	GO:0060037~pharyngeal system development	6	0.440205	0.00641115	RIPPLY3, EYA1, PTCH1, ISL1, BMP7, BMP5	1262	19	19256	4.81842	1	0.239277	0.236398
GOTERM_BP_DIRECT	GO:1900006~positive regulation of dendrite development	6	0.440205	0.00641115	COBL, VLDLR, LRP8, BMP7, PACSIN1, BMP5	1262	19	19256	4.81842	1	0.239277	0.236398
GOTERM_BP_DIRECT	GO:0042391~regulation of membrane potential	15	1.10051	0.00660442	GABRB3, KCNH2, POPDC3, GABRB1, CHRNA3, NEDD4L, KCNA5, GABRG2, CACNA1G, GRIN1, GABRR1, RIMS3, ASIC2, ASIC1, HCN1	1262	102	19256	2.24387	1	0.244419	0.241477
GOTERM_BP_DIRECT	GO:0050679~positive regulation of epithelial cell proliferation	12	0.880411	0.00688912	BMP4, SFRP1, EYA1, FGF9, HYAL1, ID1, NOG, HSF4, TGFA, GLUL, BMP5, NME1	1262	72	19256	2.54305	1	0.252831	0.249788
GOTERM_BP_DIRECT	GO:0045668~negative regulation of osteoblast differentiation	10	0.733676	0.00699333	GDF10, SFRP1, IGFBP5, CITED1, BAMBI, PTCH1, NOG, RORB, TMEM64, TOB1	1262	53	19256	2.87893	1	0.254534	0.251471
GOTERM_BP_DIRECT	GO:0035176~social behavior	10	0.733676	0.00791645	CNTNAP2, BRINP1, GRP, DLG4, GAD1, NRXN2, GNG8, MAPK8IP2, DRD4, SHANK2	1262	54	19256	2.82561	1	0.274904	0.271596
GOTERM_BP_DIRECT	GO:0003333~amino acid transmembrane transport	8	0.586941	0.00793243	SLC7A8, SLC32A1, SLC6A15, PDPN, SLC6A12, SLC38A11, SLC7A10, SLC38A3	1262	36	19256	3.39074	1	0.274904	0.271596
GOTERM_BP_DIRECT	GO:0001657~ureteric bud development	8	0.586941	0.00793243	BMP4, GDF11, ARG2, SFRP1, FOXC1, SDC4, EPCAM, BMP7	1262	36	19256	3.39074	1	0.274904	0.271596
GOTERM_BP_DIRECT	GO:0048662~negative regulation of smooth muscle cell proliferation	8	0.586941	0.00793243	NDRG4, IGFBP5, CTNNBIP1, OGN, APOD, NDRG2, VIP, PPARGC1A	1262	36	19256	3.39074	1	0.274904	0.271596
GOTERM_BP_DIRECT	GO:0003223~ventricular compact myocardium morphogenesis	4	0.29347	0.00803009	TGFBR3, NOG, LRP2, POU4F1	1262	7	19256	8.71904	1	0.274904	0.271596
GOTERM_BP_DIRECT	GO:1903288~positive regulation of potassium ion import	4	0.29347	0.00803009	WNK2, WNK4, ATP1B2, ATP1B1	1262	7	19256	8.71904	1	0.274904	0.271596
GOTERM_BP_DIRECT	GO:0060122~inner ear receptor stereocilium organization	6	0.440205	0.00809468	ADGRV1, SDC4, WHRN, CDH23, TSKU, HES5	1262	20	19256	4.5775	1	0.274904	0.271596
GOTERM_BP_DIRECT	GO:0046928~regulation of neurotransmitter secretion	6	0.440205	0.00809468	SNCG, SNCAIP, CPLX1, CPLX4, SYN1, CPLX3	1262	20	19256	4.5775	1	0.274904	0.271596
GOTERM_BP_DIRECT	GO:0035493~SNARE complex assembly	5	0.366838	0.00811479	STXBP1, VAMP1, STXBP6, VAMP2, SNCA	1262	13	19256	5.86858	1	0.274904	0.271596
GOTERM_BP_DIRECT	GO:0042744~hydrogen peroxide catabolic process	7	0.513573	0.00843924	DUOX1, HBZ, HBG2, HBG1, HBB, HBA2, HBA1	1262	28	19256	3.81458	1	0.280887	0.277506
GOTERM_BP_DIRECT	GO:0070050~neuron cellular homeostasis	7	0.513573	0.00843924	NELL2, DNAJB2, CA2, TYRO3, ATP2A2, CX3CL1, SLC8A2	1262	28	19256	3.81458	1	0.280887	0.277506
GOTERM_BP_DIRECT	GO:0009410~response to xenobiotic stimulus	27	1.98092	0.00848272	LPL, TGFA, ATP1A1, ADCY1, ENO2, ACACB, AGPAT2, LRP8, NEUROD1, NPPC, CDH3, CDH1, HMGCS2, TIMP4, SNCA, SREBF1, CBX7, TFAP2B, EMX2, SLC12A5, PTCH1, ASS1, SFRP1, SST, KCNK3, SHANK2, ATR	1262	241	19256	1.70944	1	0.280887	0.277506
GOTERM_BP_DIRECT	GO:0009887~animal organ morphogenesis	18	1.32062	0.00880722	NTNG1, NTNG2, TLE2, FOXF2, LAMC3, PTCH1, APLP1, IGF2, CRX, PAX6, NTN1, MEIS1, TMEFF2, SIX6, FGF9, LHX3, COL9A1, MEGF9	1262	138	19256	1.99022	1	0.289455	0.285972
GOTERM_BP_DIRECT	GO:0010975~regulation of neuron projection development	8	0.586941	0.00924294	NTNG1, NTNG2, SNAP25, BRSK1, BRSK2, SFRP1, SLC39A12, CAMK2G	1262	37	19256	3.2991	1	0.301525	0.297896
GOTERM_BP_DIRECT	GO:1903779~regulation of cardiac conduction	6	0.440205	0.0100617	SLC8A3, ATP2A2, ATP2B3, ATP2A1, ATP2B2, SLC8A2	1262	21	19256	4.35952	1	0.325821	0.3219
GOTERM_BP_DIRECT	GO:0098655~cation transmembrane transport	9	0.660308	0.0105789	TRPM1, CNGA1, SLC29A4, CNGB3, ATP1A2, ATP1B1, TRPM3, GRIN1, CNGB1	1262	47	19256	2.92181	1	0.337055	0.332999
GOTERM_BP_DIRECT	GO:0006749~glutathione metabolic process	9	0.660308	0.0105789	GSTZ1, GSTM3, CLIC5, GSTM2, GSTM1, GSTO2, HAGH, OPLAH, GSTM5	1262	47	19256	2.92181	1	0.337055	0.332999
GOTERM_BP_DIRECT	GO:0065003~macromolecular complex assembly	19	1.39398	0.0106382	RIC3, DMTN, GLDC, SLC2A1, CHCHD10, C9ORF24, MITF, ADD2, GCHFR, SLC9A3R1, DLG4, REPS2, CAPN3, OTX2, PPARGC1A, HES5, WASF3, VAMP2, ATPAF1	1262	152	19256	1.90729	1	0.337055	0.332999
GOTERM_BP_DIRECT	GO:0086064~cell communication by electrical coupling involved in cardiac conduction	5	0.366838	0.0107799	PKP2, ATP1A2, ATP1B2, ATP1A1, ATP1B1	1262	14	19256	5.4494	1	0.339105	0.335024
GOTERM_BP_DIRECT	GO:0001822~kidney development	16	1.17388	0.0109292	TFAP2A, TFAP2B, FOXC1, HPGD, WFS1, ARL3, SERPINF1, LRP2, ASS1, BMP4, CYP26A1, CA2, ALDH1A2, RGN, HMGCS2, STRA6	1262	119	19256	2.05154	1	0.341363	0.337255
GOTERM_BP_DIRECT	GO:0050808~synapse organization	10	0.733676	0.0112461	SLC8A3, MYOT, LRRTM1, CTNND2, SNCG, MAPT, SNCB, SYN1, SNCA, SLC8A2	1262	57	19256	2.6769	1	0.348165	0.343975
GOTERM_BP_DIRECT	GO:0014059~regulation of dopamine secretion	7	0.513573	0.0118985	SYT4, SYT1, SNCG, SYT13, SYT7, SYT17, SNCA	1262	30	19256	3.56027	1	0.348165	0.343975
GOTERM_BP_DIRECT	GO:0099645~neurotransmitter receptor localization to postsynaptic specialization membrane	4	0.29347	0.0122272	LGI1, DLG4, NPTX1, CACNG3	1262	8	19256	7.62916	1	0.348165	0.343975
GOTERM_BP_DIRECT	GO:0014808~release of sequestered calcium ion into cytosol by sarcoplasmic reticulum	4	0.29347	0.0122272	RYR1, TMEM38A, NOL3, TMEM38B	1262	8	19256	7.62916	1	0.348165	0.343975
GOTERM_BP_DIRECT	GO:0070293~renal absorption	4	0.29347	0.0122272	SLC9A3R1, SLC15A2, HBB, CLCNKA	1262	8	19256	7.62916	1	0.348165	0.343975
GOTERM_BP_DIRECT	GO:0061384~heart trabecula morphogenesis	4	0.29347	0.0122272	TGFBR3, NOG, BMP7, BMP5	1262	8	19256	7.62916	1	0.348165	0.343975
GOTERM_BP_DIRECT	GO:0010642~negative regulation of platelet-derived growth factor receptor signaling pathway	4	0.29347	0.0122272	SLC9A3R1, NDRG4, APOD, SNCA	1262	8	19256	7.62916	1	0.348165	0.343975
GOTERM_BP_DIRECT	GO:0006559~L-phenylalanine catabolic process	4	0.29347	0.0122272	QDPR, GSTZ1, HGD, HPD	1262	8	19256	7.62916	1	0.348165	0.343975
GOTERM_BP_DIRECT	GO:0043462~regulation of ATPase activity	4	0.29347	0.0122272	BRSK2, TPM2, TNNC1, TMEM64	1262	8	19256	7.62916	1	0.348165	0.343975
GOTERM_BP_DIRECT	GO:0034633~retinol transport	3	0.220103	0.0122953	RBP4, ABCA4, STRA6	1262	3	19256	15.2583	1	0.348165	0.343975
GOTERM_BP_DIRECT	GO:0033693~neurofilament bundle assembly	3	0.220103	0.0122953	NEFL, NEFM, NEFH	1262	3	19256	15.2583	1	0.348165	0.343975
GOTERM_BP_DIRECT	GO:0006726~eye pigment biosynthetic process	3	0.220103	0.0122953	OCA2, GPR143, TYR	1262	3	19256	15.2583	1	0.348165	0.343975
GOTERM_BP_DIRECT	GO:0045214~sarcomere organization	8	0.586941	0.012328	FHOD3, OBSCN, PRKAR1A, KRT8, CAPN3, LDB3, CASQ1, MYOM2	1262	39	19256	3.12991	1	0.348165	0.343975
GOTERM_BP_DIRECT	GO:0098742~cell-cell adhesion via plasma-membrane adhesion molecules	8	0.586941	0.012328	IGSF11, CDH3, CDH1, FLRT3, EPCAM, CDH12, CDH23, CDH19	1262	39	19256	3.12991	1	0.348165	0.343975
GOTERM_BP_DIRECT	GO:0055075~potassium ion homeostasis	6	0.440205	0.0123328	KCNH2, TFAP2B, SLC12A5, KLHL3, KCNA5, ATP6V1B1	1262	22	19256	4.16136	1	0.348165	0.343975
GOTERM_BP_DIRECT	GO:0050680~negative regulation of epithelial cell proliferation	11	0.807043	0.012654	CDKN1C, TGFBR3, BMP4, SFRP1, PTCH1, RGN, GPC3, AQP11, WFDC1, PAX6, ISL1	1262	68	19256	2.46826	1	0.354956	0.350684
GOTERM_BP_DIRECT	GO:0055085~transmembrane transport	26	1.90756	0.0133107	SLC47A2, OCA2, SLC44A3, SLC47A1, SLC4A2, SLC4A5, PANX2, SV2B, SV2A, SLC22A17, SLC16A6, SLC25A42, SLC25A23, ATP6V0E2, SLC25A25, SLC10A4, SVOP, ABCC5, ABCA4, SLC2A12, ABCA7, ABCA8, SLC16A14, SLC25A18, SLCO4A1, ABCG4	1262	238	19256	1.66688	1	0.371014	0.366549
GOTERM_BP_DIRECT	GO:0051258~protein polymerization	5	0.366838	0.0139503	VTN, CASQ2, NEFL, MAPT, CASQ1	1262	15	19256	5.08611	1	0.37941	0.374844
GOTERM_BP_DIRECT	GO:0002021~response to dietary excess	5	0.366838	0.0139503	PCSK1N, VGF, WNK4, PPARGC1A, SLC25A25	1262	15	19256	5.08611	1	0.37941	0.374844
GOTERM_BP_DIRECT	GO:0006937~regulation of muscle contraction	5	0.366838	0.0139503	MYL5, HSPB6, TNNC1, ATP1A2, PPP1R12B	1262	15	19256	5.08611	1	0.37941	0.374844
GOTERM_BP_DIRECT	GO:0030534~adult behavior	7	0.513573	0.0139565	BBS1, CNTNAP2, NRXN2, GABRG2, SHANK2, SPTBN2, ATP6V1B1	1262	31	19256	3.44543	1	0.37941	0.374844
GOTERM_BP_DIRECT	GO:0090090~negative regulation of canonical Wnt signaling pathway	18	1.32062	0.014046	AMER2, PTPRU, TLE2, CTNNBIP1, NOG, JADE1, TMEM64, SOX10, ISL1, SLC9A3R1, SFRP1, TMEM88, SFRP5, GPC3, DACT3, SOSTDC1, ROR2, EMD	1262	145	19256	1.89414	1	0.379501	0.374934
GOTERM_BP_DIRECT	GO:0045807~positive regulation of endocytosis	6	0.440205	0.0149274	CALY, BIN1, GPC3, NEDD4L, CCL19, SNCA	1262	23	19256	3.98043	1	0.399298	0.394493
GOTERM_BP_DIRECT	GO:0010951~negative regulation of endopeptidase activity	18	1.32062	0.0149601	SPINK4, PRNP, AHSG, APLP2, SERPINF1, SERPINF2, TFPI2, WFIKKN2, RARRES1, WFDC1, PEBP1, SPINT2, VTN, PCSK1N, COL4A3, CPAMD8, TIMP3, TIMP4	1262	146	19256	1.88116	1	0.399298	0.394493
GOTERM_BP_DIRECT	GO:0008542~visual learning	9	0.660308	0.0152036	NDRG4, KIT, PPP1R1B, NOG, CCK, ABCA7, ATP1A2, PDE8B, GRIN1	1262	50	19256	2.7465	1	0.403353	0.398499
GOTERM_BP_DIRECT	GO:0043410~positive regulation of MAPK cascade	19	1.39398	0.0173648	MAP4K1, PDE6H, PDE6G, NTRK3, WWC1, LPAR1, IGF2, GPR37L1, ADRB2, CX3CL1, BMP4, MYDGF, C1QTNF1, FGF9, KIT, ADORA1, ROR2, FGFR3, AVPI1	1262	160	19256	1.81193	1	0.437274	0.432012
GOTERM_BP_DIRECT	GO:0050953~sensory perception of light stimulus	4	0.29347	0.0174576	ADGRV1, WHRN, CDH23, MYO7A	1262	9	19256	6.78148	1	0.437274	0.432012
GOTERM_BP_DIRECT	GO:0021517~ventral spinal cord development	4	0.29347	0.0174576	RELN, PAX6, VLDLR, LRP8	1262	9	19256	6.78148	1	0.437274	0.432012
GOTERM_BP_DIRECT	GO:0010038~response to metal ion	4	0.29347	0.0174576	TNNC1, NEDD4L, MT1X, HMGCS2	1262	9	19256	6.78148	1	0.437274	0.432012
GOTERM_BP_DIRECT	GO:0060539~diaphragm development	4	0.29347	0.0174576	BASP1, KCNAB1, ASS1, STRA6	1262	9	19256	6.78148	1	0.437274	0.432012
GOTERM_BP_DIRECT	GO:0010753~positive regulation of cGMP-mediated signaling	4	0.29347	0.0174576	NPPC, ADORA2B, GUCA1A, RUNDC3A	1262	9	19256	6.78148	1	0.437274	0.432012
GOTERM_BP_DIRECT	GO:0060371~regulation of atrial cardiac muscle cell membrane depolarization	4	0.29347	0.0174576	SCN3B, SCN1B, CACNA1G, SCN2B	1262	9	19256	6.78148	1	0.437274	0.432012
GOTERM_BP_DIRECT	GO:0071625~vocalization behavior	5	0.366838	0.0176544	CNTNAP2, BRINP1, DLG4, NRXN2, SHANK2	1262	16	19256	4.76823	1	0.437274	0.432012
GOTERM_BP_DIRECT	GO:0010765~positive regulation of sodium ion transport	5	0.366838	0.0176544	PKP2, CNTN1, GPD1L, SCN3B, SCN1B	1262	16	19256	4.76823	1	0.437274	0.432012
GOTERM_BP_DIRECT	GO:0003407~neural retina development	5	0.366838	0.0176544	GPM6A, BSG, SLC17A7, ATP2B2, RPE65	1262	16	19256	4.76823	1	0.437274	0.432012
GOTERM_BP_DIRECT	GO:0071383~cellular response to steroid hormone stimulus	5	0.366838	0.0176544	ATP1A2, MGARP, ATP1A1, ADTRP, HSPA1B	1262	16	19256	4.76823	1	0.437274	0.432012
GOTERM_BP_DIRECT	GO:0007156~homophilic cell adhesion via plasma membrane adhesion molecules	20	1.46735	0.0176737	TENM3, CADM4, CADM2, PCDH7, CLSTN1, VSTM2L, PCDH19, IGSF9, CELSR3, IGSF11, IGSF21, CDH3, CDH1, MYOT, CDHR1, BSG, CDH23, CDH12, CNTN2, CDH19	1262	172	19256	1.77422	1	0.437274	0.432012
GOTERM_BP_DIRECT	GO:0098656~anion transmembrane transport	6	0.440205	0.0178631	SLC13A3, SLC22A6, SLC13A4, SLC4A2, SLC22A8, SLC4A5	1262	24	19256	3.81458	1	0.439493	0.434204
GOTERM_BP_DIRECT	GO:0021766~hippocampus development	11	0.807043	0.0184672	PHLPP2, BCAN, BBS1, RELN, SLC32A1, NEFL, FGF13, TSKU, CDK5R2, CDK5R1, NME1	1262	72	19256	2.33113	1	0.451831	0.446393
GOTERM_BP_DIRECT	GO:0007612~learning	10	0.733676	0.0189767	SLC8A3, CNTNAP2, JPH3, SLC12A5, DLG4, CNTN2, FGF13, SHANK2, STRA6, SLC8A2	1262	62	19256	2.46102	1	0.457126	0.451624
GOTERM_BP_DIRECT	GO:0045665~negative regulation of neuron differentiation	10	0.733676	0.0189767	MEIS1, SIX3, ZNF536, CNTN2, PAX6, GPR37L1, ISL1, BMP7, RAP1GAP, HES5	1262	62	19256	2.46102	1	0.457126	0.451624
GOTERM_BP_DIRECT	GO:0032526~response to retinoic acid	9	0.660308	0.0190053	CDKN2D, SREBF1, CYP26A1, RBP4, PTCH1, HSD17B2, LRAT, RXRG, STRA6	1262	52	19256	2.64086	1	0.457126	0.451624
GOTERM_BP_DIRECT	GO:0010628~positive regulation of gene expression	47	3.44828	0.0190988	MYOM1, FOXC1, PID1, CITED1, NRL, LRP3, FBLN1, NR2E3, NWD1, C1QTNF1, CDH3, FGF9, ERBB3, MUSTN1, SOX8, PPARGC1A, TFAP2A, GSN, FOXD1, WHRN, EPHX2, GCGR, NTRK3, NOG, PAX6, MITF, SOX10, BMP7, POU4F1, MT3, F3, BMP4, OLFM1, ACTC1, DNAJA4, ALDH1A2, ID1, ERP29, CLDN19, LCN2, PLP1, CNTN1, PKP1, ADTRP, EZR, HSPA1B, CNGB1	1262	513	19256	1.39794	1	0.457126	0.451624
GOTERM_BP_DIRECT	GO:0010976~positive regulation of neuron projection development	16	1.17388	0.0202855	CAMK2B, NDRG4, TENM3, NTRK3, SERPINF1, PLPPR5, STMN2, NDNF, ATP1B2, CX3CL1, RGMA, NME1, RELN, CNTN1, ROR2, SCN1B	1262	128	19256	1.90729	1	0.482905	0.477094
GOTERM_BP_DIRECT	GO:0030501~positive regulation of bone mineralization	8	0.586941	0.0206056	FBN2, BMP4, TFAP2A, PKDCC, ADGRV1, FZD9, ADRB2, BMP7	1262	43	19256	2.83876	1	0.48528	0.479439
GOTERM_BP_DIRECT	GO:0006094~gluconeogenesis	8	0.586941	0.0206056	G6PC2, RBP4, PC, PGAM2, ALDOC, ENO2, PPARGC1A, FBP2	1262	43	19256	2.83876	1	0.48528	0.479439
GOTERM_BP_DIRECT	GO:0048168~regulation of neuronal synaptic plasticity	6	0.440205	0.0211559	JPH3, VGF, NOG, CNTN2, SYP, GRIN1	1262	25	19256	3.662	1	0.492967	0.487034
GOTERM_BP_DIRECT	GO:0006883~cellular sodium ion homeostasis	6	0.440205	0.0211559	SCNN1A, NEDD4L, ATP1A2, ATP1B2, ATP1A1, ATP1B1	1262	25	19256	3.662	1	0.492967	0.487034
GOTERM_BP_DIRECT	GO:0006882~cellular zinc ion homeostasis	7	0.513573	0.0215901	MT1M, MT1F, MT1G, MT1H, MT1X, SLC39A12, MT3	1262	34	19256	3.14142	1	0.495563	0.489599
GOTERM_BP_DIRECT	GO:0050806~positive regulation of synaptic transmission	5	0.366838	0.0219155	LGI1, RIMS3, SYT1, DLG4, CLSTN1	1262	17	19256	4.48774	1	0.495563	0.489599
GOTERM_BP_DIRECT	GO:0050801~ion homeostasis	5	0.366838	0.0219155	WNK2, WNK4, KLHL3, SLC4A2, SLC4A5	1262	17	19256	4.48774	1	0.495563	0.489599
GOTERM_BP_DIRECT	GO:0051402~neuron apoptotic process	11	0.807043	0.0220169	TFAP2B, ERBB3, STXBP1, TYRO3, FAIM2, SNCB, POU4F1, SDIM1, PPARGC1A, HIPK2, SNCA	1262	74	19256	2.26813	1	0.495563	0.489599
GOTERM_BP_DIRECT	GO:0030282~bone mineralization	9	0.660308	0.0234406	CLEC3B, PKDCC, GPNMB, RSPO2, GPC3, ALPL, ROR2, TMEM38B, FGFR3	1262	54	19256	2.54305	1	0.495563	0.489599
GOTERM_BP_DIRECT	GO:0048167~regulation of synaptic plasticity	9	0.660308	0.0234406	BRSK1, RIMS3, JPH3, VGF, MAPT, CPEB3, BAIAP2, CX3CL1, GRIN1	1262	54	19256	2.54305	1	0.495563	0.489599
GOTERM_BP_DIRECT	GO:0046684~response to pyrethroid	3	0.220103	0.0235248	DDC, SCN1B, SCN2B	1262	4	19256	11.4437	1	0.495563	0.489599
GOTERM_BP_DIRECT	GO:0015881~creatine transport	3	0.220103	0.0235248	SLC6A8, SLC6A13, SLC16A9	1262	4	19256	11.4437	1	0.495563	0.489599
GOTERM_BP_DIRECT	GO:0006533~aspartate catabolic process	3	0.220103	0.0235248	GOT1, GOT2, ASPA	1262	4	19256	11.4437	1	0.495563	0.489599
GOTERM_BP_DIRECT	GO:0032386~regulation of intracellular transport	3	0.220103	0.0235248	WWC1, REEP2, REEP6	1262	4	19256	11.4437	1	0.495563	0.489599
GOTERM_BP_DIRECT	GO:0035990~tendon cell differentiation	3	0.220103	0.0235248	BMP4, TNMD, MKX	1262	4	19256	11.4437	1	0.495563	0.489599
GOTERM_BP_DIRECT	GO:0045163~clustering of voltage-gated potassium channels	3	0.220103	0.0235248	CNTNAP2, KCNB1, CNTN2	1262	4	19256	11.4437	1	0.495563	0.489599
GOTERM_BP_DIRECT	GO:0090184~positive regulation of kidney development	3	0.220103	0.0235248	BMP4, FOXD1, SOX8	1262	4	19256	11.4437	1	0.495563	0.489599
GOTERM_BP_DIRECT	GO:0018916~nitrobenzene metabolic process	3	0.220103	0.0235248	GSTM3, GSTM2, GSTM1	1262	4	19256	11.4437	1	0.495563	0.489599
GOTERM_BP_DIRECT	GO:0016056~rhodopsin mediated signaling pathway	3	0.220103	0.0235248	SAG, RHO, GNAT1	1262	4	19256	11.4437	1	0.495563	0.489599
GOTERM_BP_DIRECT	GO:0043583~ear development	4	0.29347	0.0237429	RDH10, SHROOM2, STRA6, BMP5	1262	10	19256	6.10333	1	0.495563	0.489599
GOTERM_BP_DIRECT	GO:0060272~embryonic skeletal joint morphogenesis	4	0.29347	0.0237429	BMP4, HYAL1, NOG, BMP7	1262	10	19256	6.10333	1	0.495563	0.489599
GOTERM_BP_DIRECT	GO:0015695~organic cation transport	4	0.29347	0.0237429	SLC22A4, SLC47A1, SLC7A8, SLC29A4	1262	10	19256	6.10333	1	0.495563	0.489599
GOTERM_BP_DIRECT	GO:0099566~regulation of postsynaptic cytosolic calcium ion concentration	4	0.29347	0.0237429	FZD9, ITPR1, ATP2B2, SLC8A2	1262	10	19256	6.10333	1	0.495563	0.489599
GOTERM_BP_DIRECT	GO:0006000~fructose metabolic process	4	0.29347	0.0237429	PFKFB2, PFKFB3, ALDOC, FBP2	1262	10	19256	6.10333	1	0.495563	0.489599
GOTERM_BP_DIRECT	GO:0001973~adenosine receptor signaling pathway	4	0.29347	0.0237429	ADORA2B, ADORA1, CNTN2, GNAT1	1262	10	19256	6.10333	1	0.495563	0.489599
GOTERM_BP_DIRECT	GO:0040011~locomotion	4	0.29347	0.0237429	JPH3, NEFL, ATP1A2, SCN1B	1262	10	19256	6.10333	1	0.495563	0.489599
GOTERM_BP_DIRECT	GO:1902600~hydrogen ion transmembrane transport	16	1.17388	0.0244716	SLC15A2, ATP6V1G2, COX15, ATP1A2, ATP1A1, ATP1B1, COX6A2, SLC25A18, MFSD3, SLC17A6, SLC17A7, ATP6V0E2, SLC25A4, ATP6V1B1, ATP6V1C2, ATP6V0A1	1262	131	19256	1.86361	1	0.508363	0.502245
GOTERM_BP_DIRECT	GO:0090263~positive regulation of canonical Wnt signaling pathway	14	1.02715	0.0258333	KANK1, FZD9, LYPD6, SFRP1, CDH3, FGF9, BAMBI, WNK2, RSPO2, GPC3, RSPO3, FAM53B, ROR2, WLS	1262	109	19256	1.95978	1	0.53413	0.527702
GOTERM_BP_DIRECT	GO:0060070~canonical Wnt signaling pathway	13	0.953778	0.0262362	FOXD1, FZD9, ISL1, SFRP1, EDNRB, FGF9, SFRP5, RSPO2, GPC3, DACT3, RSPO3, SOSTDC1, PLPP3	1262	98	19256	2.02406	1	0.537962	0.531488
GOTERM_BP_DIRECT	GO:0007613~memory	12	0.880411	0.0263444	SLC8A3, SYT4, JPH3, PPP1R1B, CCK, ABCA7, MAPT, VLDLR, FGF13, KCNK4, ASIC1, SLC8A2	1262	87	19256	2.1046	1	0.537962	0.531488
GOTERM_BP_DIRECT	GO:0030949~positive regulation of vascular endothelial growth factor receptor signaling pathway	5	0.366838	0.0267515	VTN, FGF9, PRKCB, VEGFB, MT3	1262	18	19256	4.23842	1	0.537962	0.531488
GOTERM_BP_DIRECT	GO:0015804~neutral amino acid transport	5	0.366838	0.0267515	SLC6A17, SLC7A8, SLC6A15, SLC7A10, SLC1A7	1262	18	19256	4.23842	1	0.537962	0.531488
GOTERM_BP_DIRECT	GO:0016126~sterol biosynthetic process	5	0.366838	0.0267515	CYB5R2, PMVK, DHCR7, TM7SF2, FDFT1	1262	18	19256	4.23842	1	0.537962	0.531488
GOTERM_BP_DIRECT	GO:0048738~cardiac muscle tissue development	5	0.366838	0.0267515	RBP4, ALDH1A2, BMP7, SGCG, BMP5	1262	18	19256	4.23842	1	0.537962	0.531488
GOTERM_BP_DIRECT	GO:0061512~protein localization to cilium	7	0.513573	0.0280025	TUB, ROPN1B, BBS1, ARL3, CDK20, TULP1, ROPN1	1262	36	19256	2.9669	1	0.56056	0.553814
GOTERM_BP_DIRECT	GO:1901385~regulation of voltage-gated calcium channel activity	4	0.29347	0.0310859	CACNB2, CABP4, CABP5, HPCA	1262	11	19256	5.54848	1	0.613426	0.606044
GOTERM_BP_DIRECT	GO:0019896~axonal transport of mitochondrion	4	0.29347	0.0310859	NEFL, MGARP, MAPT, SYBU	1262	11	19256	5.54848	1	0.613426	0.606044
GOTERM_BP_DIRECT	GO:0003139~secondary heart field specification	4	0.29347	0.0310859	BMP4, MESP1, LRP2, ISL1	1262	11	19256	5.54848	1	0.613426	0.606044
GOTERM_BP_DIRECT	GO:0006695~cholesterol biosynthetic process	7	0.513573	0.0316334	SREBF1, PMVK, DHCR7, HMGCS2, TM7SF2, CES1, FDFT1	1262	37	19256	2.88671	1	0.613426	0.606044
GOTERM_BP_DIRECT	GO:0060088~auditory receptor cell stereocilium organization	5	0.366838	0.0321756	SLC9A3R1, WHRN, CDH23, MYO7A, PLS1	1262	19	19256	4.01535	1	0.613426	0.606044
GOTERM_BP_DIRECT	GO:0048169~regulation of long-term neuronal synaptic plasticity	5	0.366838	0.0321756	CAMK2B, SYNGR1, DLG4, SYP, SNCA	1262	19	19256	4.01535	1	0.613426	0.606044
GOTERM_BP_DIRECT	GO:0019432~triglyceride biosynthetic process	5	0.366838	0.0321756	GPAM, ACSL1, PNPLA3, LPL, LPIN1	1262	19	19256	4.01535	1	0.613426	0.606044
GOTERM_BP_DIRECT	GO:0048665~neuron fate specification	5	0.366838	0.0321756	EYA1, MYT1L, NTRK3, POU4F1, ISL1	1262	19	19256	4.01535	1	0.613426	0.606044
GOTERM_BP_DIRECT	GO:0030705~cytoskeleton-dependent intracellular transport	5	0.366838	0.0321756	HOOK1, MAP6, MAP6D1, KIF1B, KIF1A	1262	19	19256	4.01535	1	0.613426	0.606044
GOTERM_BP_DIRECT	GO:2000649~regulation of sodium ion transmembrane transporter activity	5	0.366838	0.0321756	FXYD3, GPD1L, SCN3B, SCN1B, SCN2B	1262	19	19256	4.01535	1	0.613426	0.606044
GOTERM_BP_DIRECT	GO:2001222~regulation of neuron migration	5	0.366838	0.0321756	CAMK2B, NTNG1, NTNG2, RELN, FLRT2	1262	19	19256	4.01535	1	0.613426	0.606044
GOTERM_BP_DIRECT	GO:0001501~skeletal system development	16	1.17388	0.0328361	GDF10, GDF11, PKDCC, AHSG, WFIKKN2, NOG, IGF2, BMP7, BMP5, BCAN, RASSF2, EXTL1, SHOX, ALPL, FGFR3, PITX1	1262	136	19256	1.7951	1	0.620644	0.613175
GOTERM_BP_DIRECT	GO:0034220~ion transmembrane transport	16	1.17388	0.0328361	GABRB3, GABRB1, CHRNA3, TTYH1, ATP2A2, ATP2B3, NEDD4L, ATP2A1, ATP2B2, GRIK1, GABRG2, BEST1, GABRR1, CLCN4, SFXN4, KCNK3	1262	136	19256	1.7951	1	0.620644	0.613175
GOTERM_BP_DIRECT	GO:0035116~embryonic hindlimb morphogenesis	6	0.440205	0.0333081	BMP4, ZBTB16, RSPO2, GPC3, AFF3, PITX1	1262	28	19256	3.26964	1	0.626875	0.619331
GOTERM_BP_DIRECT	GO:0021762~substantia nigra development	8	0.586941	0.0355643	FGF9, BASP1, PLP1, MBP, CKB, NDRG2, ENO3, INA	1262	48	19256	2.54305	1	0.651994	0.644148
GOTERM_BP_DIRECT	GO:0042593~glucose homeostasis	14	1.02715	0.0355941	TFAP2B, IGFBP5, KCNB1, WFS1, GCGR, PTCH1, PAX6, NEUROD1, G6PC2, RBP4, VGF, CRY2, PDK4, PFKM	1262	114	19256	1.87383	1	0.651994	0.644148
GOTERM_BP_DIRECT	GO:0071705~nitrogen compound transport	3	0.220103	0.0375182	SLC6A8, SLC6A16, SLC6A13	1262	5	19256	9.15499	1	0.651994	0.644148
GOTERM_BP_DIRECT	GO:0045110~intermediate filament bundle assembly	3	0.220103	0.0375182	PKP2, PKP1, NEFH	1262	5	19256	9.15499	1	0.651994	0.644148
GOTERM_BP_DIRECT	GO:0008038~neuron recognition	3	0.220103	0.0375182	CNTNAP2, NTM, OPCML	1262	5	19256	9.15499	1	0.651994	0.644148
GOTERM_BP_DIRECT	GO:0009637~response to blue light	3	0.220103	0.0375182	DCT, LCN2, TYR	1262	5	19256	9.15499	1	0.651994	0.644148
GOTERM_BP_DIRECT	GO:1902603~carnitine transmembrane transport	3	0.220103	0.0375182	SLC22A4, SLC22A5, SLC16A9	1262	5	19256	9.15499	1	0.651994	0.644148
GOTERM_BP_DIRECT	GO:0008594~photoreceptor cell morphogenesis	3	0.220103	0.0375182	BBS1, CDHR1, CABP4	1262	5	19256	9.15499	1	0.651994	0.644148
GOTERM_BP_DIRECT	GO:0097070~ductus arteriosus closure	3	0.220103	0.0375182	TFAP2B, HPGD, STRA6	1262	5	19256	9.15499	1	0.651994	0.644148
GOTERM_BP_DIRECT	GO:0031102~neuron projection regeneration	3	0.220103	0.0375182	OMG, ADM, PTPRF	1262	5	19256	9.15499	1	0.651994	0.644148
GOTERM_BP_DIRECT	GO:0070458~cellular detoxification of nitrogen compound	3	0.220103	0.0375182	GSTM3, GSTM2, GSTM1	1262	5	19256	9.15499	1	0.651994	0.644148
GOTERM_BP_DIRECT	GO:0051939~gamma-aminobutyric acid import	3	0.220103	0.0375182	SLC9A3R1, SLC32A1, SLC6A13	1262	5	19256	9.15499	1	0.651994	0.644148
GOTERM_BP_DIRECT	GO:0060687~regulation of branching involved in prostate gland morphogenesis	3	0.220103	0.0375182	BMP4, SFRP1, BMP7	1262	5	19256	9.15499	1	0.651994	0.644148
GOTERM_BP_DIRECT	GO:0030185~nitric oxide transport	3	0.220103	0.0375182	HBB, HBA2, HBA1	1262	5	19256	9.15499	1	0.651994	0.644148
GOTERM_BP_DIRECT	GO:0098700~neurotransmitter loading into synaptic vesicle	3	0.220103	0.0375182	SLC32A1, SLC17A6, SLC17A7	1262	5	19256	9.15499	1	0.651994	0.644148
GOTERM_BP_DIRECT	GO:0071529~cementum mineralization	3	0.220103	0.0375182	HACD1, ALPL, WLS	1262	5	19256	9.15499	1	0.651994	0.644148
GOTERM_BP_DIRECT	GO:0003006~developmental process involved in reproduction	3	0.220103	0.0375182	CBX7, STXBP1, ALPL	1262	5	19256	9.15499	1	0.651994	0.644148
GOTERM_BP_DIRECT	GO:1902430~negative regulation of beta-amyloid formation	6	0.440205	0.0381507	PRNP, SPON1, RTN1, BIN1, ABCA7, RTN4	1262	29	19256	3.15689	1	0.651994	0.644148
GOTERM_BP_DIRECT	GO:0010033~response to organic substance	6	0.440205	0.0381507	CDH1, SERPINF2, TIMP3, KCNA5, CASQ1, TIMP4	1262	29	19256	3.15689	1	0.651994	0.644148
GOTERM_BP_DIRECT	GO:0051899~membrane depolarization	5	0.366838	0.0381959	SCN3B, BEST2, PRKCZ, SCN1B, CNGB1	1262	20	19256	3.81458	1	0.651994	0.644148
GOTERM_BP_DIRECT	GO:0061564~axon development	5	0.366838	0.0381959	PLP1, NEFL, MGARP, MAPT, NEFH	1262	20	19256	3.81458	1	0.651994	0.644148
GOTERM_BP_DIRECT	GO:0017158~regulation of calcium ion-dependent exocytosis	5	0.366838	0.0381959	SYT4, SYT1, SYT13, SYT7, SYT17	1262	20	19256	3.81458	1	0.651994	0.644148
GOTERM_BP_DIRECT	GO:0060292~long term synaptic depression	5	0.366838	0.0381959	SLC24A1, STXBP1, ADORA1, ABHD6, SHANK2	1262	20	19256	3.81458	1	0.651994	0.644148
GOTERM_BP_DIRECT	GO:0007212~dopamine receptor signaling pathway	5	0.366838	0.0381959	GNAO1, CALY, NSG1, GNB5, DRD4	1262	20	19256	3.81458	1	0.651994	0.644148
GOTERM_BP_DIRECT	GO:0010718~positive regulation of epithelial to mesenchymal transition	8	0.586941	0.0392375	BMP4, OLFM1, FOXC1, BAMBI, PDPN, ALX1, ISL1, BMP7	1262	49	19256	2.49115	1	0.656015	0.64812
GOTERM_BP_DIRECT	GO:0006703~estrogen biosynthetic process	4	0.29347	0.0394741	DHRS11, RDH8, HSD17B2, HSD17B8	1262	12	19256	5.08611	1	0.656015	0.64812
GOTERM_BP_DIRECT	GO:0031113~regulation of microtubule polymerization	4	0.29347	0.0394741	CAMSAP3, SLC39A12, MAPT, CAMSAP1	1262	12	19256	5.08611	1	0.656015	0.64812
GOTERM_BP_DIRECT	GO:1990961~drug transmembrane export	4	0.29347	0.0394741	SLC47A2, SLC15A2, SLC22A5, SLC47A1	1262	12	19256	5.08611	1	0.656015	0.64812
GOTERM_BP_DIRECT	GO:0031076~embryonic camera-type eye development	4	0.29347	0.0394741	ALDH1A3, RDH10, ALDH1A2, CDK20	1262	12	19256	5.08611	1	0.656015	0.64812
GOTERM_BP_DIRECT	GO:0048712~negative regulation of astrocyte differentiation	4	0.29347	0.0394741	NTRK3, NOG, GPR37L1, HES5	1262	12	19256	5.08611	1	0.656015	0.64812
GOTERM_BP_DIRECT	GO:0086012~membrane depolarization during cardiac muscle cell action potential	4	0.29347	0.0394741	ATP1A2, SCN3B, SCN1B, SCN2B	1262	12	19256	5.08611	1	0.656015	0.64812
GOTERM_BP_DIRECT	GO:0030073~insulin secretion	7	0.513573	0.039781	NEUROD1, SREBF1, VGF, PTPRN, CAMK2G, CPLX1, CPLX3	1262	39	19256	2.73867	1	0.656164	0.648267
GOTERM_BP_DIRECT	GO:0010811~positive regulation of cell-substrate adhesion	7	0.513573	0.039781	VIT, VTN, HACD1, EGFL6, ABI3BP, NPY, NDNF	1262	39	19256	2.73867	1	0.656164	0.648267
GOTERM_BP_DIRECT	GO:0071320~cellular response to cAMP	9	0.660308	0.0409902	SLC8A3, DMTN, AANAT, IGFBP5, PDE4D, CYP1B1, EZR, ASS1, HCN1	1262	60	19256	2.28875	1	0.671081	0.663005
GOTERM_BP_DIRECT	GO:0042475~odontogenesis of dentin-containing tooth	9	0.660308	0.0409902	GNAO1, BMP4, FOXC1, CA2, ROGDI, BSG, SOSTDC1, ADM, BMP7	1262	60	19256	2.28875	1	0.671081	0.663005
GOTERM_BP_DIRECT	GO:0001843~neural tube closure	11	0.807043	0.0412018	BMP4, SDC4, LHX2, PTCH1, NOG, CDK20, COBL, ADM, LRP2, SPINT2, RGMA	1262	82	19256	2.04685	1	0.672047	0.663959
GOTERM_BP_DIRECT	GO:0030198~extracellular matrix organization	18	1.32062	0.0426182	VIT, EGFL6, FOXF2, APLP1, NDNF, FBLN1, KAZALD1, THSD4, VTN, CRISPLD2, ABI3BP, ADAMTSL3, SMOC1, COL4A3, COL4A6, COL8A2, COL9A1, IMPG1	1262	165	19256	1.66454	1	0.692586	0.684251
GOTERM_BP_DIRECT	GO:0050830~defense response to Gram-positive bacterium	15	1.10051	0.0430091	CHGA, DEFB119, RARRES2, PLA2G2A, DEFA3, ADM, DEFB1, DEFA1, RNASE1, NPY, ACP5, CTSG, TNFRSF14, DEFA1B, VIP	1262	129	19256	1.77422	1	0.693549	0.685203
GOTERM_BP_DIRECT	GO:0050829~defense response to Gram-negative bacterium	12	0.880411	0.043137	CHGA, DEFB119, NPY, RARRES2, DEFA3, ADM, CTSG, DEFB1, TNFRSF14, DEFA1, DEFA1B, VIP	1262	94	19256	1.94787	1	0.693549	0.685203
GOTERM_BP_DIRECT	GO:0008344~adult locomotory behavior	8	0.586941	0.04315	TMOD1, SEZ6, SNCG, ATP1A2, SEZ6L2, DRD4, SHANK2, SNCA	1262	50	19256	2.44133	1	0.693549	0.685203
GOTERM_BP_DIRECT	GO:0008089~anterograde axonal transport	6	0.440205	0.0434011	CALY, NEFL, KIF1B, KIF1A, MGARP, AP3B2	1262	30	19256	3.05166	1	0.695049	0.686685
GOTERM_BP_DIRECT	GO:0007224~smoothened signaling pathway	11	0.807043	0.0442148	FGF9, ARL3, PTCH1, BOC, NOG, GPC3, PAX6, GPR37L1, ROR2, HES5, HIPK2	1262	83	19256	2.02219	1	0.705515	0.697024
GOTERM_BP_DIRECT	GO:0043303~mast cell degranulation	5	0.366838	0.0448157	CHGA, GRP, ADORA2B, KIT, PTGDS	1262	21	19256	3.63293	1	0.712521	0.703946
GOTERM_BP_DIRECT	GO:0050731~positive regulation of peptidyl-tyrosine phosphorylation	12	0.880411	0.0460256	PRNP, VTN, RELN, ENPP2, CNTN1, IGF2, VEGFB, CCK, TNFRSF14, PLPP3, LRP8, THBS4	1262	95	19256	1.92737	1	0.729125	0.72035
GOTERM_BP_DIRECT	GO:0050732~negative regulation of peptidyl-tyrosine phosphorylation	4	0.29347	0.0488819	SFRP1, CADM4, DMTN, PRKCZ	1262	13	19256	4.69487	1	0.762117	0.752945
GOTERM_BP_DIRECT	GO:0048745~smooth muscle tissue development	4	0.29347	0.0488819	BMP4, TFAP2B, PTCH1, STRA6	1262	13	19256	4.69487	1	0.762117	0.752945
GOTERM_BP_DIRECT	GO:0033762~response to glucagon	4	0.29347	0.0488819	QDPR, SREBF1, HMGCS2, CDO1	1262	13	19256	4.69487	1	0.762117	0.752945
GOTERM_BP_DIRECT	GO:0001662~behavioral fear response	6	0.440205	0.0490635	BRINP1, ATP1A2, MAPK8IP2, PDE8B, DRD4, ASIC1	1262	31	19256	2.95322	1	0.762117	0.752945
GOTERM_BP_DIRECT	GO:0071276~cellular response to cadmium ion	7	0.513573	0.0491465	GSN, MT1M, MT1F, MT1G, MT1H, MT1X, MT3	1262	41	19256	2.60508	1	0.762117	0.752945
GOTERM_BP_DIRECT	GO:0001895~retina homeostasis	7	0.513573	0.0491465	CDH3, WHRN, ATP1B2, AIPL1, TULP1, RPE65, CNGB1	1262	41	19256	2.60508	1	0.762117	0.752945
GOTERM_BP_DIRECT	GO:0001503~ossification	11	0.807043	0.0506811	NPPC, CLEC3B, RASSF2, THRA, AHSG, FZD9, ACP5, KAZALD1, BMP7, ATP6V1B1, BMP5	1262	85	19256	1.97461	1	0.783156	0.773731
GOTERM_BP_DIRECT	GO:0060038~cardiac muscle cell proliferation	5	0.366838	0.0520341	TGFBR3, NDRG4, FOXC1, FGF9, PRKAR1A	1262	22	19256	3.4678	1	0.801252	0.791609
GOTERM_BP_DIRECT	GO:0016192~vesicle-mediated transport	23	1.68745	0.053805	SPTBN4, NAPB, SYT4, SYT1, CCZ1B, STXBP1, CPNE6, CLTA, SYT13, AP3B2, SYT7, NCALD, MAPK8IP1, SYT17, VAMP1, RAB38, COPG2, KIF1B, KIF1A, OSBPL1A, HSPA1B, VAMP2, SPTBN2	1262	233	19256	1.50619	1	0.801439	0.791794
GOTERM_BP_DIRECT	GO:0045162~clustering of voltage-gated sodium channels	3	0.220103	0.053866	SPTBN4, MYOC, GLDN	1262	6	19256	7.62916	1	0.801439	0.791794
GOTERM_BP_DIRECT	GO:0008366~axon ensheathment	3	0.220103	0.053866	PRX, PLP1, MBP	1262	6	19256	7.62916	1	0.801439	0.791794
GOTERM_BP_DIRECT	GO:0098967~exocytic insertion of neurotransmitter receptor to postsynaptic membrane	3	0.220103	0.053866	SNAP25, CPLX1, VAMP2	1262	6	19256	7.62916	1	0.801439	0.791794
GOTERM_BP_DIRECT	GO:0006572~tyrosine catabolic process	3	0.220103	0.053866	GSTZ1, HGD, HPD	1262	6	19256	7.62916	1	0.801439	0.791794
GOTERM_BP_DIRECT	GO:0042297~vocal learning	3	0.220103	0.053866	CNTNAP2, NRXN2, STRA6	1262	6	19256	7.62916	1	0.801439	0.791794
GOTERM_BP_DIRECT	GO:0006531~aspartate metabolic process	3	0.220103	0.053866	GOT1, GOT2, ASS1	1262	6	19256	7.62916	1	0.801439	0.791794
GOTERM_BP_DIRECT	GO:0031630~regulation of synaptic vesicle fusion to presynaptic membrane	3	0.220103	0.053866	STXBP1, CPLX1, CPLX3	1262	6	19256	7.62916	1	0.801439	0.791794
GOTERM_BP_DIRECT	GO:0021978~telencephalon regionalization	3	0.220103	0.053866	BMP4, LHX2, SIX3	1262	6	19256	7.62916	1	0.801439	0.791794
GOTERM_BP_DIRECT	GO:0070315~G1 to G0 transition involved in cell differentiation	3	0.220103	0.053866	CAPN3, ZNF503, CDK5R1	1262	6	19256	7.62916	1	0.801439	0.791794
GOTERM_BP_DIRECT	GO:0060828~regulation of canonical Wnt signaling pathway	6	0.440205	0.0551401	AMER2, CTNND2, GPC3, FAM53B, EMD, FOLR1	1262	32	19256	2.86094	1	0.817633	0.807793
GOTERM_BP_DIRECT	GO:0006633~fatty acid biosynthetic process	8	0.586941	0.0563596	HACD1, ELOVL4, LIPG, SCD5, LPL, MLYCD, ACACB, HSD17B8	1262	53	19256	2.30314	1	0.832911	0.822887
GOTERM_BP_DIRECT	GO:1901215~negative regulation of neuron death	9	0.660308	0.0565768	CHGA, SLC23A2, GPNMB, NPY, SERPINF1, ENO2, MT3, PPARGC1A, SNCA	1262	64	19256	2.1457	1	0.833325	0.823297
GOTERM_BP_DIRECT	GO:0006629~lipid metabolic process	21	1.54072	0.0569509	SREBF1, CHKA, ADHFE1, CPNE6, TECR, PITPNA, LPL, LRP2, GDPD5, LRP8, FADS2, PC, CYP4X1, PITPNM1, RBP3, CTH, LIPG, CHPT1, APOD, ENPP6, PLA1A	1262	209	19256	1.53313	1	0.834056	0.824019
GOTERM_BP_DIRECT	GO:0009636~response to toxic substance	11	0.807043	0.0577482	GABRB1, SLC7A8, CHKA, CDH1, EPHX2, EPHX1, CYP1B1, NEFL, MBP, SLC22A8, CES1	1262	87	19256	1.92921	1	0.834056	0.824019
GOTERM_BP_DIRECT	GO:0035845~photoreceptor cell outer segment organization	4	0.29347	0.0592734	PRPH2, CDHR1, ROM1, CNGB1	1262	14	19256	4.35952	1	0.834056	0.824019
GOTERM_BP_DIRECT	GO:0010001~glial cell differentiation	4	0.29347	0.0592734	GAP43, RELN, METRN, KLF15	1262	14	19256	4.35952	1	0.834056	0.824019
GOTERM_BP_DIRECT	GO:0030239~myofibril assembly	4	0.29347	0.0592734	TMOD1, LMOD1, CAPN3, PGM5	1262	14	19256	4.35952	1	0.834056	0.824019
GOTERM_BP_DIRECT	GO:0030007~cellular potassium ion homeostasis	4	0.29347	0.0592734	ATP1A2, ATP1B2, ATP1A1, ATP1B1	1262	14	19256	4.35952	1	0.834056	0.824019
GOTERM_BP_DIRECT	GO:0051481~negative regulation of cytosolic calcium ion concentration	4	0.29347	0.0592734	GOT1, ATP1A2, KCNA5, KCNK3	1262	14	19256	4.35952	1	0.834056	0.824019
GOTERM_BP_DIRECT	GO:0021819~layer formation in cerebral cortex	4	0.29347	0.0592734	RELN, LRP8, CDK5R2, CDK5R1	1262	14	19256	4.35952	1	0.834056	0.824019
GOTERM_BP_DIRECT	GO:0046839~phospholipid dephosphorylation	4	0.29347	0.0592734	EPHX2, PLPPR5, PLPP3, PLPP2	1262	14	19256	4.35952	1	0.834056	0.824019
GOTERM_BP_DIRECT	GO:0055062~phosphate ion homeostasis	4	0.29347	0.0592734	TFAP2B, ALPL, SLC17A6, SLC17A7	1262	14	19256	4.35952	1	0.834056	0.824019
GOTERM_BP_DIRECT	GO:0010447~response to acidic pH	4	0.29347	0.0592734	SST, SERPINF1, ASIC2, ASIC1	1262	14	19256	4.35952	1	0.834056	0.824019
GOTERM_BP_DIRECT	GO:0016082~synaptic vesicle priming	4	0.29347	0.0592734	SNAP25, SV2A, STXBP1, SNCA	1262	14	19256	4.35952	1	0.834056	0.824019
GOTERM_BP_DIRECT	GO:0086004~regulation of cardiac muscle cell contraction	4	0.29347	0.0592734	PDE4D, ADORA1, ATP1A2, ATP1A1	1262	14	19256	4.35952	1	0.834056	0.824019
GOTERM_BP_DIRECT	GO:0009749~response to glucose	10	0.733676	0.0596734	NEUROD1, PFKFB2, SREBF1, GPAM, COL4A3, ENSA, LPL, CTSV, GLUL, VAMP2	1262	76	19256	2.00767	1	0.834056	0.824019
GOTERM_BP_DIRECT	GO:0035584~calcium-mediated signaling using intracellular calcium source	5	0.366838	0.059846	PRNP, GPR143, DMTN, HOMER2, DEFB1	1262	23	19256	3.31703	1	0.834056	0.824019
GOTERM_BP_DIRECT	GO:0010881~regulation of cardiac muscle contraction by regulation of the release of sequestered calcium ion	5	0.366838	0.059846	GSTM2, CASQ2, ATP1A2, TMEM38A, TMEM38B	1262	23	19256	3.31703	1	0.834056	0.824019
GOTERM_BP_DIRECT	GO:0032438~melanosome organization	5	0.366838	0.059846	PMEL, GPR143, TYRP1, SHROOM2, RAB38	1262	23	19256	3.31703	1	0.834056	0.824019
GOTERM_BP_DIRECT	GO:0045600~positive regulation of fat cell differentiation	8	0.586941	0.0612624	SFRP1, ZBTB16, RARRES2, LPL, ADIRF, TMEM64, ZNF385A, ZBTB7C	1262	54	19256	2.26049	1	0.845555	0.835379
GOTERM_BP_DIRECT	GO:0006654~phosphatidic acid biosynthetic process	6	0.440205	0.061631	GPAM, PNPLA3, ABHD8, LPIN1, AGPAT2, AGPAT3	1262	33	19256	2.77424	1	0.845555	0.835379
GOTERM_BP_DIRECT	GO:0040018~positive regulation of multicellular organism growth	6	0.440205	0.061631	SPTBN4, GPAM, IGF2, DIO3, EZR, PLS1	1262	33	19256	2.77424	1	0.845555	0.835379
GOTERM_BP_DIRECT	GO:2001234~negative regulation of apoptotic signaling pathway	6	0.440205	0.061631	CTH, TMBIM1, NOG, FAIM2, MAPK8IP2, CX3CL1	1262	33	19256	2.77424	1	0.845555	0.835379
GOTERM_BP_DIRECT	GO:0006099~tricarboxylic acid cycle	6	0.440205	0.061631	DLST, SDHC, OGDHL, ACO2, SDHA, IDH3A	1262	33	19256	2.77424	1	0.845555	0.835379
GOTERM_BP_DIRECT	GO:0016042~lipid catabolic process	12	0.880411	0.0624426	LIPE, PLCB4, PLA2G2A, LIPG, PNPLA3, ADORA1, LPL, PLCH2, ENPP6, PLCD4, PLA1A, CES1	1262	100	19256	1.831	1	0.854028	0.843751
GOTERM_BP_DIRECT	GO:0098869~cellular oxidant detoxification	10	0.733676	0.0638347	GSTZ1, DUOX1, HBZ, GSTM2, HBG2, GSTO2, HBG1, HBB, HBA2, HBA1	1262	77	19256	1.9816	1	0.870366	0.859891
GOTERM_BP_DIRECT	GO:0006869~lipid transport	11	0.807043	0.0654301	CHKA, YJEFN3, ABCA4, STARD10, ABCA7, APOD, VLDLR, ABCA8, TEX2, OSBPL1A, OSBP2	1262	89	19256	1.88586	1	0.885355	0.874701
GOTERM_BP_DIRECT	GO:0061098~positive regulation of protein tyrosine kinase activity	7	0.513573	0.0655372	PRNP, RELN, ERBB3, DLG4, UNC119, CD24, LRP8	1262	44	19256	2.42746	1	0.885355	0.874701
GOTERM_BP_DIRECT	GO:0001658~branching involved in ureteric bud morphogenesis	7	0.513573	0.0655372	BMP4, CITED1, EYA1, PTCH1, CTNNBIP1, TMEM59L, GPC3	1262	44	19256	2.42746	1	0.885355	0.874701
GOTERM_BP_DIRECT	GO:0001649~osteoblast differentiation	14	1.02715	0.065769	GDF10, IGFBP5, MYOC, NOG, IGF2, BMP4, SFRP1, FGF9, GPNMB, RSPO2, ALPL, SOX8, SNRNP200, MEF2D	1262	125	19256	1.70893	1	0.885769	0.875109
GOTERM_BP_DIRECT	GO:0010906~regulation of glucose metabolic process	5	0.366838	0.0682426	C1QTNF1, PDK4, GNB3, MLYCD, ACACB	1262	24	19256	3.17882	1	0.908487	0.897554
GOTERM_BP_DIRECT	GO:0048596~embryonic camera-type eye morphogenesis	4	0.29347	0.0706042	FOXF2, PAX6, BMP7, HIPK2	1262	15	19256	4.06889	1	0.908487	0.897554
GOTERM_BP_DIRECT	GO:0035640~exploration behavior	4	0.29347	0.0706042	BRINP1, JPH3, LRRTM1, NOG	1262	15	19256	4.06889	1	0.908487	0.897554
GOTERM_BP_DIRECT	GO:0006941~striated muscle contraction	4	0.29347	0.0706042	ARG2, DTNA, PGAM2, CASQ2	1262	15	19256	4.06889	1	0.908487	0.897554
GOTERM_BP_DIRECT	GO:0048148~behavioral response to cocaine	4	0.29347	0.0706042	HOMER2, PPP1R1B, DRD4, SNCA	1262	15	19256	4.06889	1	0.908487	0.897554
GOTERM_BP_DIRECT	GO:0036376~sodium ion export from cell	4	0.29347	0.0706042	ATP1A2, ATP1B2, ATP1A1, ATP1B1	1262	15	19256	4.06889	1	0.908487	0.897554
GOTERM_BP_DIRECT	GO:0045806~negative regulation of endocytosis	4	0.29347	0.0706042	SCAMP5, PACSIN3, ABCA7, PACSIN1	1262	15	19256	4.06889	1	0.908487	0.897554
GOTERM_BP_DIRECT	GO:0002031~G-protein coupled receptor internalization	4	0.29347	0.0706042	SAG, ADM, ARR3, DNM1	1262	15	19256	4.06889	1	0.908487	0.897554
GOTERM_BP_DIRECT	GO:0006636~unsaturated fatty acid biosynthetic process	4	0.29347	0.0706042	FADS2, ELOVL4, SCD, SCD5	1262	15	19256	4.06889	1	0.908487	0.897554
GOTERM_BP_DIRECT	GO:1904862~inhibitory synapse assembly	4	0.29347	0.0706042	GABRB3, PLXNB1, FGF13, GABRG2	1262	15	19256	4.06889	1	0.908487	0.897554
GOTERM_BP_DIRECT	GO:0016358~dendrite development	7	0.513573	0.0716304	BBS1, RELN, TULP1, BAIAP2, BMP7, NTN1, IGSF9	1262	45	19256	2.37352	1	0.908487	0.897554
GOTERM_BP_DIRECT	GO:0009725~response to hormone	7	0.513573	0.0716304	TUB, SNRPN, TIMP3, MSI1, STEAP2, TIMP4, ACAT1	1262	45	19256	2.37352	1	0.908487	0.897554
GOTERM_BP_DIRECT	GO:1990573~potassium ion import across plasma membrane	7	0.513573	0.0716304	KCNH2, SLC12A5, KCNJ13, ATP1A2, ATP1B2, ATP1A1, ATP1B1	1262	45	19256	2.37352	1	0.908487	0.897554
GOTERM_BP_DIRECT	GO:0042472~inner ear morphogenesis	8	0.586941	0.0718267	TFAP2A, ALDH1A3, FGF9, OTX1, ROR2, SOBP, NTN1, ATP6V1B1	1262	56	19256	2.17976	1	0.908487	0.897554
GOTERM_BP_DIRECT	GO:0060113~inner ear receptor cell differentiation	3	0.220103	0.0722004	BMP4, ADGRV1, WHRN	1262	7	19256	6.53928	1	0.908487	0.897554
GOTERM_BP_DIRECT	GO:0019852~L-ascorbic acid metabolic process	3	0.220103	0.0722004	SLC23A2, GSTO2, SLC2A1	1262	7	19256	6.53928	1	0.908487	0.897554
GOTERM_BP_DIRECT	GO:1903546~protein localization to photoreceptor outer segment	3	0.220103	0.0722004	TUB, ROM1, TULP1	1262	7	19256	6.53928	1	0.908487	0.897554
GOTERM_BP_DIRECT	GO:0098815~modulation of excitatory postsynaptic potential	3	0.220103	0.0722004	SLC8A3, TMEM108, SLC8A2	1262	7	19256	6.53928	1	0.908487	0.897554
GOTERM_BP_DIRECT	GO:1990834~response to odorant	3	0.220103	0.0722004	CTSV, FGF13, CNGB1	1262	7	19256	6.53928	1	0.908487	0.897554
GOTERM_BP_DIRECT	GO:0001561~fatty acid alpha-oxidation	3	0.220103	0.0722004	PHYH, ILVBL, SLC27A2	1262	7	19256	6.53928	1	0.908487	0.897554
GOTERM_BP_DIRECT	GO:0030213~hyaluronan biosynthetic process	3	0.220103	0.0722004	CEMIP, HYAL1, ABCC5	1262	7	19256	6.53928	1	0.908487	0.897554
GOTERM_BP_DIRECT	GO:0032808~lacrimal gland development	3	0.220103	0.0722004	FOXC1, PAX6, SOX10	1262	7	19256	6.53928	1	0.908487	0.897554
GOTERM_BP_DIRECT	GO:0021559~trigeminal nerve development	3	0.220103	0.0722004	TFAP2A, POU4F1, ISL1	1262	7	19256	6.53928	1	0.908487	0.897554
GOTERM_BP_DIRECT	GO:0008306~associative learning	6	0.440205	0.0758475	SNAP25, BRSK1, RELN, NPTX2, SHANK2, ASIC1	1262	35	19256	2.61571	1	0.948955	0.937535
GOTERM_BP_DIRECT	GO:0009888~tissue development	6	0.440205	0.0758475	NTNG1, NTNG2, TMEFF2, LAMC3, NTN1, MEGF9	1262	35	19256	2.61571	1	0.948955	0.937535
GOTERM_BP_DIRECT	GO:0051897~positive regulation of protein kinase B signaling	14	1.02715	0.0762729	IGFBP5, MYOC, F10, IGF2, VEGFB, AKR1C2, LRP2, F3, CX3CL1, RTN4, MYDGF, H19, C1QTNF1, CCL19	1262	128	19256	1.66888	1	0.949475	0.938048
GOTERM_BP_DIRECT	GO:0098703~calcium ion import across plasma membrane	5	0.366838	0.0772115	SLC8A3, TRPM1, SLC24A1, CACNA1F, SLC8A2	1262	25	19256	3.05166	1	0.949475	0.938048
GOTERM_BP_DIRECT	GO:0099560~synaptic membrane adhesion	5	0.366838	0.0772115	NTNG1, NTNG2, LRFN5, FLRT3, PTPRF	1262	25	19256	3.05166	1	0.949475	0.938048
GOTERM_BP_DIRECT	GO:0070509~calcium ion import	5	0.366838	0.0772115	CACNA1I, CACNB2, ATP2A1, CACNA1F, CACNA1G	1262	25	19256	3.05166	1	0.949475	0.938048
GOTERM_BP_DIRECT	GO:0048589~developmental growth	5	0.366838	0.0772115	EIF4H, GAS1, ADM, SOX10, STRA6	1262	25	19256	3.05166	1	0.949475	0.938048
GOTERM_BP_DIRECT	GO:0055010~ventricular cardiac muscle tissue morphogenesis	5	0.366838	0.0772115	TGFBR3, FOXC1, TNNC1, PKP2, ISL1	1262	25	19256	3.05166	1	0.949475	0.938048
GOTERM_BP_DIRECT	GO:0043406~positive regulation of MAP kinase activity	10	0.733676	0.0773982	EDN3, NTRK3, PDGFD, KIT, ERP29, TGFA, CD24, TPD52L1, DRD4, ELANE	1262	80	19256	1.90729	1	0.949475	0.938048
GOTERM_BP_DIRECT	GO:0061621~canonical glycolysis	4	0.29347	0.0828233	PGAM2, ENO2, ENO3, PFKM	1262	16	19256	3.81458	1	1	0.98819
GOTERM_BP_DIRECT	GO:0086010~membrane depolarization during action potential	4	0.29347	0.0828233	KCNH2, CACNA1I, SCN3B, CACNA1G	1262	16	19256	3.81458	1	1	0.98819
GOTERM_BP_DIRECT	GO:0030902~hindbrain development	4	0.29347	0.0828233	ALDH1A2, BMP7, WLS, BMP5	1262	16	19256	3.81458	1	1	0.98819
GOTERM_BP_DIRECT	GO:0000302~response to reactive oxygen species	4	0.29347	0.0828233	HYAL1, PTPRN, APOD, PPARGC1A	1262	16	19256	3.81458	1	1	0.98819
GOTERM_BP_DIRECT	GO:0006644~phospholipid metabolic process	8	0.586941	0.0834039	PLA2G2A, PLPPR5, LPL, PLA2G5, PLPP3, PLPP2, AGPAT2, SNCA	1262	58	19256	2.1046	1	1	0.98819
GOTERM_BP_DIRECT	GO:0070507~regulation of microtubule cytoskeleton organization	6	0.440205	0.0835644	CAMSAP3, FAM107A, TRIM36, MAP6, MAP6D1, MAPT	1262	36	19256	2.54305	1	1	0.98819
GOTERM_BP_DIRECT	GO:0008277~regulation of G-protein coupled receptor protein signaling pathway	7	0.513573	0.0847563	TUB, KCTD8, HOMER2, GNG7, FRMPD1, RGS11, PDC	1262	47	19256	2.27252	1	1	0.98819
GOTERM_BP_DIRECT	GO:0050796~regulation of insulin secretion	7	0.513573	0.0847563	NEUROD1, SNAP25, TFAP2B, G6PC2, ENSA, KCNA5, SYT7	1262	47	19256	2.27252	1	1	0.98819
GOTERM_BP_DIRECT	GO:0006091~generation of precursor metabolites and energy	7	0.513573	0.0847563	VGF, GCGR, DLST, PHKA1, ACO2, SLC25A4, COX6A2	1262	47	19256	2.27252	1	1	0.98819
GOTERM_BP_DIRECT	GO:0032024~positive regulation of insulin secretion	7	0.513573	0.0847563	PFKFB2, RBP4, NNAT, MYRIP, GLUL, ISL1, PFKM	1262	47	19256	2.27252	1	1	0.98819
GOTERM_BP_DIRECT	GO:0050885~neuromuscular process controlling balance	7	0.513573	0.0847563	ALDH1A3, JPH3, DLG4, GPR88, NEFL, PDE8B, POU4F2	1262	47	19256	2.27252	1	1	0.98819
GOTERM_BP_DIRECT	GO:0010842~retina layer formation	5	0.366838	0.0867372	TFAP2A, RS1, TFAP2B, PROM1, HIPK2	1262	26	19256	2.93429	1	1	0.98819
GOTERM_BP_DIRECT	GO:0048468~cell development	5	0.366838	0.0867372	DCT, IRX5, IRX6, HSF4, MKX	1262	26	19256	2.93429	1	1	0.98819
GOTERM_BP_DIRECT	GO:0006897~endocytosis	20	1.46735	0.0890195	SH3GL3, SCARA5, APLP1, ILDR1, PRG4, LRP2, SYP, PRSS12, LRP8, DNM1, NME1, VTN, BIN1, REPS2, ENPP2, PACSIN3, UNC119, AMPH, RAB17, STEAP2	1262	208	19256	1.46715	1	1	0.98819
GOTERM_BP_DIRECT	GO:0030514~negative regulation of BMP signaling pathway	8	0.586941	0.0895705	SFRP1, BAMBI, NOG, RBPMS2, SOSTDC1, LRP2, TOB1, HIPK2	1262	59	19256	2.06892	1	1	0.98819
GOTERM_BP_DIRECT	GO:0019731~antibacterial humoral response	8	0.586941	0.0895705	NPY, DEFA3, ADM, CTSG, DEFB1, DEFA1, DEFA1B, VIP	1262	59	19256	2.06892	1	1	0.98819
GOTERM_BP_DIRECT	GO:0031623~receptor internalization	7	0.513573	0.0917838	ACHE, LRRTM1, CNTN2, ADM, EZR, DNM1, SNCA	1262	48	19256	2.22517	1	1	0.98819
GOTERM_BP_DIRECT	GO:0048015~phosphatidylinositol-mediated signaling	7	0.513573	0.0917838	GPR143, PLCB4, GSN, PLCH2, EZR, ZP3, PLCD4	1262	48	19256	2.22517	1	1	0.98819
GOTERM_BP_DIRECT	GO:0010977~negative regulation of neuron projection development	9	0.660308	0.0918811	KANK1, MYLIP, PMP22, STMN2, LPAR1, CRMP1, MT3, TSKU, ITM2C	1262	71	19256	1.93415	1	1	0.98819
GOTERM_BP_DIRECT	GO:0009308~amine metabolic process	3	0.220103	0.0921914	SULT1A1, AOC3, AOC2	1262	8	19256	5.72187	1	1	0.98819
GOTERM_BP_DIRECT	GO:0007589~body fluid secretion	3	0.220103	0.0921914	SLC22A4, GUCA1B, VIP	1262	8	19256	5.72187	1	1	0.98819
GOTERM_BP_DIRECT	GO:0009642~response to light intensity	3	0.220103	0.0921914	SLC24A1, GNAT2, GNAT1	1262	8	19256	5.72187	1	1	0.98819
GOTERM_BP_DIRECT	GO:1900121~negative regulation of receptor binding	3	0.220103	0.0921914	ATP2A2, PTPRF, RGMA	1262	8	19256	5.72187	1	1	0.98819
GOTERM_BP_DIRECT	GO:0046689~response to mercury ion	3	0.220103	0.0921914	PGAM2, BSG, MBP	1262	8	19256	5.72187	1	1	0.98819
GOTERM_BP_DIRECT	GO:0042048~olfactory behavior	3	0.220103	0.0921914	BBS1, WFS1, ATP6V1B1	1262	8	19256	5.72187	1	1	0.98819
GOTERM_BP_DIRECT	GO:0071420~cellular response to histamine	3	0.220103	0.0921914	GABRB3, GABRB1, GABRG2	1262	8	19256	5.72187	1	1	0.98819
GOTERM_BP_DIRECT	GO:0048066~developmental pigmentation	3	0.220103	0.0921914	SLC45A2, EDNRB, DCT	1262	8	19256	5.72187	1	1	0.98819
GOTERM_BP_DIRECT	GO:2000969~positive regulation of AMPA receptor activity	3	0.220103	0.0921914	RELN, ADRB2, CACNG3	1262	8	19256	5.72187	1	1	0.98819
GOTERM_BP_DIRECT	GO:0015824~proline transport	3	0.220103	0.0921914	SLC6A17, SLC6A15, SLC6A20	1262	8	19256	5.72187	1	1	0.98819
GOTERM_BP_DIRECT	GO:0006584~catecholamine metabolic process	3	0.220103	0.0921914	SULT1A1, DDC, AOC2	1262	8	19256	5.72187	1	1	0.98819
GOTERM_BP_DIRECT	GO:2000310~regulation of NMDA receptor activity	4	0.29347	0.095875	RELN, DLG4, MAPK8IP2, PPARGC1A	1262	17	19256	3.59019	1	1	0.98819
GOTERM_BP_DIRECT	GO:0070593~dendrite self-avoidance	4	0.29347	0.095875	BSG, VSTM2L, CNTN2, IGSF9	1262	17	19256	3.59019	1	1	0.98819
GOTERM_BP_DIRECT	GO:0007158~neuron cell-cell adhesion	4	0.29347	0.095875	NRXN2, ASTN2, CDK5R1, ASTN1	1262	17	19256	3.59019	1	1	0.98819
GOTERM_BP_DIRECT	GO:0032781~positive regulation of ATPase activity	5	0.366838	0.0968015	DNAJB2, MYL4, RGN, ATP1B2, ATP1B1	1262	27	19256	2.82561	1	1	0.98819
GOTERM_BP_DIRECT	GO:0010875~positive regulation of cholesterol efflux	5	0.366838	0.0968015	PTCH1, ABCA7, ABCA8, ABCG4, CES1	1262	27	19256	2.82561	1	1	0.98819

## Sheet: CC
Category	Term	Count	%	PValue	Genes	List Total	Pop Hits	Pop Total	Fold Enrichment	Bonferroni	Benjamini	FDR
GOTERM_CC_DIRECT	GO:0001917~photoreceptor inner segment	33	2.42113	6.09458e-20	PHLPP2, SNAP25, GUCA1B, SLC2A1, GUCA1A, TULP1, ARR3, ENO2, PDC, GNGT1, RS1, RDH12, GNAT2, RDH11, BSG, CDH23, RHO, GNAT1, IMPG1, RCVRN, ADGRV1, WHRN, ATP1B2, MYO7A, DNM1, OPN1SW, FAM161A, PRPH2, MAK, SAG, AIPL1, REEP6, SHANK2	1315	71	20472	7.23586	4.22964e-17	4.22964e-17	3.77864e-17
GOTERM_CC_DIRECT	GO:0070161~anchoring junction	84	6.16288	6.65936e-17	GABRB3, CYFIP2, ACHE, SNAP25, CHRM3, GABRB1, PTPRN, ROGDI, CLSTN1, GRIK1, FAIM2, SLC8A2, SCAMP5, ARHGAP44, SYNPR, GABRR1, RIMS3, LRRTM1, PRX, TMEM108, KIF1B, KIF1A, BSN, SH3GL2, SNTA1, SVOP, SLC6A17, MYO7A, SYP, SYN2, GABRG2, SYN1, KCTD8, OLFM1, GAP43, VAMP1, AMPH, SHANK2, VAMP2, FBP2, CNTNAP4, CAMK2B, GPM6A, BRSK1, CHRNA3, CABP4, SLC3A2, TULP1, LYPD6, CPLX1, RTN4, IGSF9, CPLX4, CPLX3, ABR, SYNGR…	1315	481	20472	2.71875	7.70495e-14	2.3108e-14	2.0644e-14
GOTERM_CC_DIRECT	GO:0030424~axon	70	5.13573	1.39503e-16	CNTNAP2, TENM3, CPNE6, ROGDI, MAST1, GLDN, SLC8A2, GRM3, TUBB3, CA2, LRRTM1, BOC, BSG, TMEM108, NEFL, NEFM, NRTN, KIF21A, KIF1B, KIF1A, BSN, NEFH, SCN1B, VSTM2L, COBL, PRSS12, GABRG2, SYN1, DNM1, OLFM1, BIN1, MYOT, ALDH1A1, MAPT, PVALB, DDC, HEPACAM, STXBP1, HPCA, LRP2, ATP1A1, LRP8, RAP1GAP, IGSF9, TRPM1, ABR, FXR2, MAP7, MAP6, SNCG, MAP4, SNCA, PRPH, NTNG2, SYT4, DTNA, SYT1, KCNB1, CADM2, NTRK3…	1315	361	20472	3.01874	7.70495e-14	3.22716e-14	2.88305e-14
GOTERM_CC_DIRECT	GO:0001750~photoreceptor outer segment	29	2.12766	2.2527e-15	RRH, GUCA1A, TULP1, CACNA1F, ARR3, PDC, GNAT2, OPN1LW, BSG, RHO, GNAT1, PROM1, NXNL1, IMPG1, RCVRN, ABCA4, MYRIP, MYO7A, RP1L1, OPN1SW, OPN1MW, PRPH2, RGS9BP, MAK, SAG, CNGB3, RGR, SHANK2, CNGB1	1315	73	20472	6.18457	1.54099e-12	3.90843e-13	3.49168e-13
GOTERM_CC_DIRECT	GO:0043025~neuronal cell body	71	5.2091	3.08209e-14	CNTNAP2, NRSN1, NUMA1, PTPRN, MAST1, STMN2, KNDC1, PTPRF, CX3CL1, SLC8A2, TUBB3, ADORA1, KIF1A, GNAT1, SH3GL2, ZNF385A, COBL, MAPK8IP2, ERMN, MAPK8IP1, OLFM1, VGF, MYOT, EEF1A2, MAPT, ROR2, SHANK2, PVALB, SPTBN4, GPM6A, SLC24A1, DDC, CHRNA3, RTN1, PSEN2, LPAR1, SEZ6, ATP1A2, SEZ6L2, LRP8, RAP1GAP, FXR2, BRINP1, SV2A, SNCG, MBP, KCNN2, APOD, CKB, ASIC2, SNCB, PPARGC1A, SPTBN2, SNCA, SYT4, RIC3, SL…	1315	407	20472	2.7158	2.14198e-11	4.27794e-12	3.82179e-12
GOTERM_CC_DIRECT	GO:0030425~dendrite	76	5.57594	6.51379e-14	CNTNAP2, CHRM3, GABRB1, NUMA1, CTNND2, CPNE6, ROGDI, MAST1, KNDC1, SLC8A2, CALB2, ARHGAP44, TUBB3, ADORA1, TMEM108, KIF21A, KIF1B, KIF21B, KIF1A, BSN, ZNF385A, SLC32A1, COBL, PRSS12, SYN1, MAPK8IP1, GCHFR, GAP43, PLCB4, BIN1, MAPT, ROR2, CHRNA3, RTN1, LRP2, TRAK1, CPLX1, LRP8, RAP1GAP, IGSF9, GNG3, RELN, BRINP1, SV2A, MAP6, APOD, CKB, CACNG3, DRD4, SYT4, PRNP, RCVRN, MAGEE1, KCNB1, WFS1, HOMER2, …	1315	460	20472	2.57211	4.5228e-11	7.53428e-12	6.73091e-12
GOTERM_CC_DIRECT	GO:0043005~neuron projection	66	4.84226	2.97248e-13	GABRB3, CYFIP2, SNAP25, GABRB1, AHCYL2, TENM3, NRSN1, MAST1, CLSTN1, FAM107A, STMN2, STMN4, CTSV, PTPRF, CX3CL1, CALB2, SYNPR, GABRR1, KIF1B, SLC32A1, SLC6A13, SLC6A12, SYP, GABRG2, RGMA, VGF, RGS9BP, VAMP1, MAPT, SHANK2, VAMP2, CAMK2B, GPM6A, CHRNA3, GRP, LYPD6, RTN4, CACNA1G, CACNA1I, RELN, SV2B, FLRT2, SV2A, SLC17A6, KCNN2, SLC17A7, NPTX1, MAP4, CAMK2G, PACSIN1, GABBR2, RIC3, SLC12A5, SYT1, LG…	1315	379	20472	2.71106	2.06261e-10	2.947e-11	2.63277e-11
GOTERM_CC_DIRECT	GO:0045202~synapse	75	5.50257	3.85767e-12	GABRB3, CYFIP2, ACHE, SNAP25, CHRM3, GABRB1, ZMYND19, PTPRN, CPNE6, CLSTN1, FAM107A, ARR3, SLC8A2, CALB2, GABRR1, ADORA1, KIF1A, SNTA1, ADGRV1, MYO7A, MYRIP, SYN2, GABRG2, DNM1, MAPK8IP1, OLFM1, VGF, BIN1, KCNQ2, ALDH1A1, EEF1A2, PVALB, VAMP2, CAMK2B, CHRNA3, TTYH1, CABP4, SLC3A2, TULP1, LIN7B, LYPD6, CPLX1, CPLX4, CACNA1G, FLRT2, NPY, SNCG, MBP, DRD4, ASIC1, PACSIN1, SNCA, SYT4, RIC3, DTNA, SLC1…	1315	488	20472	2.39263	2.67724e-09	3.34653e-10	2.98969e-10
GOTERM_CC_DIRECT	GO:0005886~plasma membrane	432	31.6948	6.54637e-12	CNTFR, GLDC, FRMPD1, C2ORF88, SLC4A2, SPINT2, CLDN2, ENO2, ENO3, GLDN, SLC4A5, SCAMP5, GNAT2, TMEM88, GNAT1, WLS, PRKCB, CACNA2D2, PHKA1, GABRG2, SLC5A6, BIN1, PRKAR1A, TYRO3, UBA52, TTYH2, TTYH1, CLCNKA, NEDD4L, PLA2G5, PRKCZ, LYPD6, FLRT2, FLRT3, PIP5K1B, PROM1, HOMER2, CADM2, FZD9, ABCA7, ABCA8, CGN, SLC6A8, SLC6A9, TMEM98, FXYD3, LYPD6B, PLCH2, XKR4, CPEB3, GABRB3, ACHE, GABRB1, CLTA, RNF157,…	1315	5066	20472	1.32756	4.54315e-09	5.04798e-10	4.50972e-10
GOTERM_CC_DIRECT	GO:0098978~glutamatergic synapse	61	4.47542	3.83525e-11	SH3GL3, SNAP25, CHRM3, CLSTN1, ARHGAP44, GRM3, GABRR1, CAMKV, CDH1, LRRTM1, BSN, SH3GL2, SLC6A17, SYN2, GABRG2, DNM1, BCAN, PLCB4, ADORA2B, BIN1, PRKAR1A, SHANK2, GPM6A, NAPB, STXBP1, HPCA, ABHD6, ADCY1, CPLX1, PRKCZ, ABR, PPP3R1, SV2A, FLRT3, NPTX1, NPTX2, CACNG3, TSPOAP1, DRD4, WASF3, SPTBN2, NTNG1, LGI1, MPP2, NTNG2, SYT4, SYT1, HOMER2, NTRK3, CADPS, FZD9, ATP2B3, ATP2B2, NSG1, BAIAP2, LRFN5, …	1315	373	20472	2.54598	2.66167e-08	2.66167e-09	2.37786e-09
GOTERM_CC_DIRECT	GO:0016324~apical plasma membrane	59	4.32869	3.47938e-10	CLIC5, SLC23A2, CNTFR, SLC2A1, SLC4A2, SLC4A5, CTSK, CA4, SLC16A8, GNAT1, SLC16A3, SLC15A2, PDE4D, ABCC5, ITPK1, SHROOM2, MYO7A, ATP1B2, ATP1B1, AJAP1, SLC5A6, SLC7A8, SCNN1A, MAL, SLC29A4, EZR, SHANK2, ATP6V1B1, SLC22A4, SLC22A5, SLC47A1, PSEN2, SLC3A2, ADRB2, LRP2, ATP1A1, SLC6A20, PRKCZ, DUOX1, SLC9A3R1, ADGRG2, ERBB3, EPCAM, PDPN, PROM1, SLC38A3, CD300LG, SPTBN2, KCNB1, SORBS2, ATP2B2, GPR143…	1315	374	20472	2.45592	2.41469e-07	2.19517e-08	1.9611e-08
GOTERM_CC_DIRECT	GO:0016323~basolateral plasma membrane	44	3.22817	5.98945e-10	SLC23A2, CHRM3, SLC22A6, NDRG4, SLC47A1, HPGD, SLC2A1, TGFA, SLC3A2, ATP1A1, SLC4A2, LIN7B, SLC8A2, BEST1, ERBB3, EPCAM, CA2, PDPN, BSG, ADORA1, MAP7, SLC16A8, SLC38A3, CD300LG, SLC16A3, CA11, SLC13A3, ABCC5, SLC6A13, ATP2B2, ABCA8, ATP1B1, AJAP1, SLC5A6, SLC7A8, SLC6A9, CLDN19, SLC29A4, RAB17, EZR, SLC22A8, PLPP3, FOLR1, ATP6V1B1	1315	238	20472	2.87813	4.15668e-07	3.37403e-08	3.01426e-08
GOTERM_CC_DIRECT	GO:0042622~photoreceptor outer segment membrane	12	0.880411	6.32022e-10	PHLPP2, GNAT2, PDE6H, PDE6G, CDHR1, ROM1, RHO, CNGA1, PDE6B, PDE6A, GNAT1, PROM1	1315	17	20472	10.9892	4.38623e-07	3.37403e-08	3.01426e-08
GOTERM_CC_DIRECT	GO:0097381~photoreceptor disc membrane	14	1.02715	7.44383e-10	SPTBN5, PDE6G, ABCA4, GUCA1B, GUCA1A, GUCA1C, GNGT1, OPN1SW, OPN1MW, OPN1LW, RHO, PDE6B, PDE6A, GNAT1	1315	25	20472	8.71811	5.16602e-07	3.69001e-08	3.29656e-08
GOTERM_CC_DIRECT	GO:0008021~synaptic vesicle	30	2.20103	9.68889e-09	SNAP25, BRSK1, DDC, ROGDI, PSEN2, SYNPR, SV2B, SV2A, KIF1B, KIF1A, BSN, SVOP, SLC32A1, SYT1, SLC6A17, LGI3, SYP, SNCAIP, SYN2, MT3, SYN1, DNM1, SNAP91, SYT7, GRIN1, CLCN4, DLG4, BIN1, AMPH, VAMP2	1315	137	20472	3.40906	6.72407e-06	4.48273e-07	4.00474e-07
GOTERM_CC_DIRECT	GO:0030672~synaptic vesicle membrane	23	1.68745	3.07939e-08	SVOP, SLC32A1, SYT1, CLTA, SYP, SYN2, SYN1, SYT7, SCAMP5, SYNPR, SYNGR1, SV2B, SV2A, VAMP1, SLC17A6, SLC17A7, AMPH, ATP6V0E2, BSN, SH3GL2, VAMP2, ATP6V0A1, SNCA	1315	89	20472	4.02321	2.13707e-05	1.33568e-06	1.19326e-06
GOTERM_CC_DIRECT	GO:0043204~perikaryon	33	2.42113	3.91369e-08	CNTNAP2, CTNND2, PTPRN, HPCA, CPNE6, ROGDI, CRMP1, KNDC1, CTSV, CACNA1F, ENO2, CPLX1, SLC8A2, NPY, GLUL, SCN1B, PRPH, RCVRN, SLC12A5, KCNB1, GOT2, KCNAB1, CCK, ASS1, SLC8A3, OLFM1, GAP43, EFNA2, VIP, ASTN2, KCNK1, ASTN1, CDK5R1	1315	171	20472	3.00436	2.71606e-05	1.5977e-06	1.42734e-06
GOTERM_CC_DIRECT	GO:0030285~integral component of synaptic vesicle membrane	15	1.10051	6.2033e-08	SYT4, ATP6V1G2, SLC32A1, SYT1, SLC6A17, WFS1, SYP, SYNPR, SYNGR1, SLC6A9, SV2A, VAMP1, SLC17A6, SLC17A7, VAMP2	1315	39	20472	5.98772	4.305e-05	2.39172e-06	2.13669e-06
GOTERM_CC_DIRECT	GO:0016021~integral component of membrane	431	31.6214	8.69847e-08	SLC4A2, SPINT2, CLDN2, GLDN, SLC4A5, SCAMP5, TMEM88, CYP1B1, LRAT, WLS, CACNA2D2, HOGA1, CACNA2D4, GABRG2, SLC5A6, TYRO3, VOPP1, ASTN2, ASTN1, HACD1, FICD, TTYH1, CYB5R2, SULT1A1, RDH11, RDH10, ST3GAL4, ST3GAL5, PROM1, RHBDL3, FDFT1, CADM4, CADM2, ABCA4, FZD9, ABCA7, ABCA8, SLC16A14, GPR137B, SLC6A8, TMEM98, B4GAT1, FXYD3, SFXN4, XKR4, GABRB3, ACHE, GABRB1, NRSN1, PIGP, PANX2, JPH2, JPH3, OPN1LW,…	1315	5406	20472	1.24118	6.03656e-05	3.17723e-06	2.83845e-06
GOTERM_CC_DIRECT	GO:0042470~melanosome	24	1.76082	1.14737e-07	PMEL, ATP6V1G2, GSN, SERPINF1, TYRP1, SLC2A1, SLC3A2, MYRIP, MYO7A, ATP1A1, TYR, GCHFR, GPR143, GANAB, SYNGR1, DCT, MLANA, BSG, ERP29, RAB38, MYH11, RAB17, CTSD, ATP6V0A1	1315	103	20472	3.62751	7.96242e-05	3.98137e-06	3.55684e-06
GOTERM_CC_DIRECT	GO:0005887~integral component of plasma membrane	146	10.7117	4.45733e-07	CHRM3, SLC23A2, VIPR1, CD82, RRH, SLC8A2, TM7SF2, FADS2, EDNRB, BSG, ADORA1, SLC16A6, SLC16A8, SLC16A9, SLC16A3, SCN1B, KCNH2, SLC15A2, SLC6A17, SCARA5, SLC6A16, SLC6A15, KCNK12, SLC6A13, SLC6A12, KCNK17, TMEM130, GABRG2, SLC5A6, CACNB2, OBSCN, ADGRB3, SCNN1A, KCNQ2, TYRO3, ROR2, PLPP3, PLPP2, SLC22A4, PMEL, CHRNA3, SLC22A6, SDC4, GPR88, PSEN2, LPAR1, CLCNKA, ADRB2, PCDH19, SLC6A20, TRPM1, ADGRG2…	1315	1508	20472	1.50725	0.000309291	1.47304e-05	1.31597e-05
GOTERM_CC_DIRECT	GO:0014069~postsynaptic density	40	2.9347	1.26968e-06	CHRNA3, CTNND2, CLSTN1, ITPR1, ATP1A1, PRKCZ, LRP8, RTN4, SLC8A2, ADD2, GRM3, ARHGAP44, GNG3, FXR2, FLRT3, ADORA1, TMEM108, BSN, NEFH, MPP2, PRNP, DMTN, HOMER2, PTCH1, MAPK8IP2, SYN2, MT3, SYN1, DNM1, GRIN1, SLC8A3, IGSF11, GAP43, CPEB1, PLCB4, SLC6A9, DLG4, CPEB3, SHANK2, CDK5R1	1315	267	20472	2.33229	0.000880771	4.00527e-05	3.57819e-05
GOTERM_CC_DIRECT	GO:0048471~perinuclear region of cytoplasm	84	6.16288	1.57383e-06	CYFIP2, ACHE, SNAP25, WWC1, STMN2, ATP2A2, LDB3, ATP2A1, CX3CL1, CDH1, CA4, LRAT, KIF1A, PTGDS, SH3GL2, KCNH2, TPD52, PDE4D, SERPINF1, USP2, APLP1, SLC2A12, COBL, C9ORF24, SLC39A12, MYRIP, SYP, OLFM4, MAPK8IP1, NME1, ALDH1A2, CLDN19, EZR, VAMP2, BRSK2, CABP7, STXBP1, PSEN2, ITPR1, SEZ6, TGFA, KCNA5, GDPD5, NDRG2, TRAK1, PRKCZ, DNAJB2, SLC9A3R1, AANAT, RASD1, NPY, EIF4H, MAP7, MAP6, SNCG, APOD, RH…	1315	763	20472	1.71391	0.00109164	4.74886e-05	4.2425e-05
GOTERM_CC_DIRECT	GO:0098685~Schaffer collateral - CA1 synapse	20	1.46735	2.03719e-06	NTNG1, MPP2, NTNG2, ITPR1, SYP, ADCY1, BAIAP2, SYN2, PRKCZ, CPLX1, SYN1, ABR, PPP3R1, ADORA2B, NEFL, BSN, CACNG3, NEFH, INA, SH3GL2	1315	87	20472	3.57886	0.00141282	5.89089e-05	5.26275e-05
GOTERM_CC_DIRECT	GO:0070062~extracellular exosome	196	14.38	2.20759e-06	CYFIP2, CPNE6, PITPNA, ENO2, ENO3, BSG, PTGDS, GLUL, WLS, PRKCB, SERPINF1, SERPINF2, KRT8, SLC6A13, RNASE1, SFRP1, RBP4, CRISPLD2, EZR, UBA52, HPD, CFD, GPM6A, SPTBN4, SLC22A6, SLC22A5, SDC4, STXBP1, SHMT1, NEDD4L, PRKCZ, ART3, SEC14L2, FLRT2, PCBP3, TSPAN8, APOD, PROM1, ELANE, ATP6V0A1, ATP6V1C2, GSTM3, GSTM2, HSPA12A, AIF1L, B4GAT1, TMEM98, FXYD3, CILP, TOLLIP, CYSTM1, SLC22A8, ITM2C, RYR1, CLI…	1315	2218	20472	1.37572	0.00153089	5.98558e-05	5.34735e-05
GOTERM_CC_DIRECT	GO:0005789~endoplasmic reticulum membrane	107	7.85033	2.24244e-06	CHRM3, FAAH, CLSTN1, TM7SF2, FADS2, BSG, CYP1B1, LRAT, PTGDS, TMEM14A, WLS, ACSL1, TMEM178A, SHISA2, TEX2, MAPK8IP1, ALDH3A2, ILVBL, TYRO3, PLPP3, UBA52, PLPP2, HPD, SLC27A2, PMEL, FKBP2, HACD1, NDRG4, RTN1, RETSAT, PSEN2, ITPR1, TGFA, SEZ6L2, RTN4, TRPM1, CYB5R2, CYP4X1, RDH12, FLRT2, RDH11, FLRT3, RDH10, FDFT1, HHATL, WFS1, EPHX1, TMEM132A, FZD9, NSG1, RPE65, REEP1, CYP26A1, G6PC2, TMEM98, FXYD…	1315	1052	20472	1.58344	0.00155504	5.98558e-05	5.34735e-05
GOTERM_CC_DIRECT	GO:0042383~sarcolemma	22	1.61409	3.19847e-06	RYR1, POPDC3, DTNA, KCNB1, AHNAK2, KRT8, SLC2A1, ATP1A1, ATP1B1, SLC8A2, SLC8A3, CACNB2, PPP3R1, OBSCN, DES, SGCA, MYOT, BSG, PGM5, FGF13, SGCG, SNTA1	1315	106	20472	3.23111	0.00221728	8.22126e-05	7.34464e-05
GOTERM_CC_DIRECT	GO:0030426~growth cone	25	1.83419	2.70401e-05	SNAP25, NRSN1, STMN2, PSEN2, CRMP1, STMN4, GDPD5, NDRG2, ENO2, KLC1, FXR2, TUBB3, BASP1, LRRTM1, NEFL, OTX2, KIF21B, SNCA, WHRN, COPG2, MAPT, FGF13, SHANK2, CDK5R2, CDK5R1	1315	149	20472	2.61209	0.0185911	0.000670208	0.000598745
GOTERM_CC_DIRECT	GO:0098793~presynapse	24	1.76082	4.03885e-05	SH3GL3, SLC32A1, CADPS, NOG, SLC6A13, SLC2A1, NRXN2, SLC6A12, ATP2B2, LIN7B, SYN2, SLC1A7, AP3B2, SLC8A2, CALB2, CACNB2, FXR2, SLC29A4, GNB5, RAB6B, SH3GL2, ASIC1, CDK5R1, SPTBN2	1315	143	20472	2.61282	0.027641	0.000956924	0.000854889
GOTERM_CC_DIRECT	GO:0043195~terminal bouton	14	1.02715	4.16843e-05	PRNP, CABP4, CCK, SYP, PRSS12, CPLX1, CPLX4, CPLX3, GRIN1, CALB2, NPY, ADORA1, CNGB1, SNCA	1315	56	20472	3.89202	0.028515	0.000956924	0.000854889
GOTERM_CC_DIRECT	GO:0030018~Z disc	23	1.68745	4.27445e-05	FHOD3, RYR1, TRIM63, PSEN2, KRT8, SLC2A1, LDB3, SORBS2, KCNA5, JPH2, OBSCN, DES, BIN1, MYOT, CASQ2, CAPN3, KCNN2, MYOZ3, PGM5, CASQ1, PPP1R12B, SCN3B, FBP2	1315	134	20472	2.67213	0.0292296	0.000956924	0.000854889
GOTERM_CC_DIRECT	GO:0005834~heterotrimeric G-protein complex	11	0.807043	4.78947e-05	GNAO1, GNGT1, GNG3, GNGT2, GNAT2, GNG7, GNB3, GNG8, GNB5, GNAT1, GNG13	1315	35	20472	4.89282	0.0326933	0.000975126	0.00087115
GOTERM_CC_DIRECT	GO:0060076~excitatory synapse	11	0.807043	4.78947e-05	IGSF11, SYT1, DLG4, LRRTM1, SLC17A6, SLC17A7, SYP, BAIAP2, BSN, CACNG3, GRIN1	1315	35	20472	4.89282	0.0326933	0.000975126	0.00087115
GOTERM_CC_DIRECT	GO:0098688~parallel fiber to Purkinje cell synapse	8	0.586941	4.85002e-05	CALB2, PPP3R1, PLCB4, SLC6A9, ATP2B3, ATP2B2, SLC16A3, SPTBN2	1315	17	20472	7.32615	0.0330998	0.000975126	0.00087115
GOTERM_CC_DIRECT	GO:0048786~presynaptic active zone	12	0.880411	4.91778e-05	ARHGAP44, BRSK1, RIMS3, SLC32A1, SV2A, GAD1, ADORA1, SLC17A7, SYP, BSN, SYN1, SHANK2	1315	42	20472	4.44802	0.0335544	0.000975126	0.00087115
GOTERM_CC_DIRECT	GO:0043679~axon terminus	15	1.10051	7.40454e-05	CHRM3, GOT1, KCNIP3, PTPRN, GAD1, TULP1, SLC8A2, SLC8A3, BIN1, FLRT3, SNCG, SNCB, GLUL, PACSIN1, SNCA	1315	67	20472	3.48539	0.0500913	0.00140621	0.00125627
GOTERM_CC_DIRECT	GO:0033162~melanosome membrane	8	0.586941	7.49707e-05	OCA2, GPR143, SLC45A2, DCT, GPNMB, TYRP1, RAB38, TYR	1315	18	20472	6.91914	0.0507012	0.00140621	0.00125627
GOTERM_CC_DIRECT	GO:0005604~basement membrane	18	1.32062	9.07006e-05	ACHE, EGFL6, LAMC3, SERPINF1, APLP1, FBLN1, NTN1, THBS4, VTN, TMEFF2, FGF9, SMOC1, COL4A3, COL4A6, COL8A2, COL9A1, TIMP3, MEGF9	1315	94	20472	2.98112	0.0610087	0.00165648	0.00147985
GOTERM_CC_DIRECT	GO:0005783~endoplasmic reticulum	106	7.77696	0.000115957	AHCYL2, FAIM2, TM7SF2, ADORA1, LRAT, WLS, TPD52, GABARAPL1, ACSL1, FBXO2, SHISA2, TEX2, FNDC5, CPED1, OLFM1, COL4A3, ERP29, MAL, RAB38, UBA52, PLPP2, SLC27A2, CES1, PMEL, BRSK2, CEMIP, FKBP2, HACD1, RTN1, SLC35D3, PSEN2, ITPR1, SEZ6L2, RTN4, VTN, BRINP1, PDZD2, APOD, PROM1, FDFT1, HHATL, PRNP, WFS1, ABCA4, TMEM132A, ABCA7, ABCA8, NSG1, REEP1, TMEM98, DLG4, OGN, REEP2, TMCC2, REEP6, DHCR7, FGFR3, …	1315	1142	20472	1.44502	0.0773256	0.00206344	0.00184342
GOTERM_CC_DIRECT	GO:0016328~lateral plasma membrane	15	1.10051	0.000195069	NUMA1, KCNB1, ATP1B2, NSG1, ATP1A1, ATP1B1, SLC6A9, ERBB3, CDH1, EPCAM, BSG, FGF13, SLC16A3, ATP6V1B1, SNTA1	1315	73	20472	3.19892	0.126626	0.00338445	0.00302357
GOTERM_CC_DIRECT	GO:0098982~GABA-ergic synapse	15	1.10051	0.000262356	GABRB1, SLC32A1, SLC6A17, CLSTN1, ATP2B3, ATP2B2, ABHD6, GABRG2, GAP43, GABRR1, LRFN5, SV2A, LRRTM1, CSPG5, BSN	1315	75	20472	3.11361	0.166481	0.00444086	0.00396734
GOTERM_CC_DIRECT	GO:0005891~voltage-gated calcium channel complex	9	0.660308	0.00027528	CACNA1I, CACNB2, PDE4D, CACHD1, CACNA2D2, CACNA2D4, CACNA1F, CACNG3, CACNA1G	1315	28	20472	5.00402	0.173926	0.00447068	0.00399398
GOTERM_CC_DIRECT	GO:0043209~myelin sheath	10	0.733676	0.000277002	GNAO1, GSN, CA2, PLP1, CNTN2, MBP, PMP2, GLUL, TUBB4A, ERMN	1315	35	20472	4.44802	0.174912	0.00447068	0.00399398
GOTERM_CC_DIRECT	GO:0031012~extracellular matrix	33	2.42113	0.000289051	COLEC12, FBN2, SPON1, LAMC3, NDNF, FBLN1, ELFN2, THSD4, RELN, FLRT2, FLRT3, LRRTM1, ADAMTSL3, TIMP3, IMPG1, TIMP4, AHSG, RARRES2, TFPI2, TGFBR3, BCAN, CRISPLD2, OPTC, COL4A3, OGN, COL4A6, COL8A2, COL9A1, ALPL, LRRN1, IGFALS, LRRC3B, ZP3	1315	259	20472	1.98358	0.181785	0.00455912	0.00407299
GOTERM_CC_DIRECT	GO:0031838~haptoglobin-hemoglobin complex	6	0.440205	0.000360235	HBZ, HBG2, HBG1, HBB, HBA2, HBA1	1315	11	20472	8.49167	0.221237	0.00555563	0.00496324
GOTERM_CC_DIRECT	GO:0098684~photoreceptor ribbon synapse	5	0.366838	0.000505392	CACNB2, CDH23, DNM1, PACSIN1, CPLX3	1315	7	20472	11.12	0.295897	0.00757137	0.00676405
GOTERM_CC_DIRECT	GO:0016020~membrane	204	14.967	0.000512758	CYFIP2, CNTFR, CPNE6, STMN2, SLC4A2, ENO2, ENO3, SLC4A5, LIPE, BSG, GNAT1, GABARAPL1, ENTPD3, ACSL1, FBXO2, SLC5A6, PPP1R3F, BIN1, PRKAR1A, EZR, PLPP3, SPTBN4, SPTBN5, SLC45A2, RETSAT, RRAD, IGSF1, WNK4, RPS4Y1, PRKCZ, CYB5R2, ABR, FXR2, RAB11FIP1, ST3GAL4, SNX8, ATP6V0A1, ABCA4, STARD10, GPR137B, RPE65, CPEB1, SLC6A9, XKR4, CD24, RYR1, ACHE, SLC44A3, TENM3, RDH8, DIRAS2, CLTA, VLDLR, SLC7A10, CX…	1315	2547	20472	1.24691	0.299489	0.00757137	0.00676405
GOTERM_CC_DIRECT	GO:0016529~sarcoplasmic reticulum	11	0.807043	0.000668185	RYR1, GSTM2, JPH2, RASD1, ITPR1, CASQ2, ATP2A2, ATP2A1, CASQ1, NOL3, THBS4	1315	47	20472	3.64359	0.371158	0.00946369	0.00845459
GOTERM_CC_DIRECT	GO:0030315~T-tubule	11	0.807043	0.000668185	BIN1, GOT2, AHNAK2, CAPN3, KCNN2, ATP1A2, ATP1A1, CASQ1, ATP1B1, EZR, SCN1B	1315	47	20472	3.64359	0.371158	0.00946369	0.00845459
GOTERM_CC_DIRECT	GO:0014704~intercalated disc	11	0.807043	0.00094356	SPTBN4, DES, SLC2A1, PKP2, PGM5, ATP1A2, KCNA5, ATP1A1, ATP1B1, FGF13, SCN1B	1315	49	20472	3.49487	0.48063	0.0130966	0.0117001
GOTERM_CC_DIRECT	GO:0034707~chloride channel complex	11	0.807043	0.00111262	GABRB3, CLIC6, CLIC5, GABRB1, GABRR1, TTYH2, TTYH1, CLCNKA, BEST2, GABRG2, BEST1	1315	50	20472	3.42497	0.538185	0.0149281	0.0133363
GOTERM_CC_DIRECT	GO:0005615~extracellular space	158	11.5921	0.00112225	SPON1, DEFB1, KLHL34, ENO2, CXCL14, ENO3, GLDN, TSKU, NPPC, RS1, FGF9, LIPG, ENPP2, PTGDS, CHGB, CPA3, TLE2, IGFBP5, SERPINF1, SERPINF2, OLFM4, OLFM1, SFRP1, RBP4, CRISPLD2, RBP3, SFRP5, COL4A3, COL4A6, COL8A2, IGFALS, EZR, UBA52, PLA1A, CFD, TGFA, LPL, FBLN1, SCUBE2, VTN, PCSK1N, SCUBE1, FLRT2, FLRT3, LCN12, PDGFD, CPAMD8, APOD, PROM1, ELANE, SPTBN2, RARRES2, RARRES1, TFPI2, IGF2, DEFA3, PRG4, D…	1315	1936	20472	1.27053	0.541264	0.0149281	0.0133363
GOTERM_CC_DIRECT	GO:0032420~stereocilium	9	0.660308	0.00114004	CALB2, ADGRV1, WHRN, CDH23, FSCN2, MYO7A, ESPN, PVALB, PLS1	1315	34	20472	4.12096	0.546898	0.0149281	0.0133363
GOTERM_CC_DIRECT	GO:0044306~neuron projection terminus	7	0.513573	0.00122629	SYT4, SLC32A1, SYT1, DLG4, BAIAP2, BSN, VAMP2	1315	20	20472	5.44882	0.573256	0.0155797	0.0139185
GOTERM_CC_DIRECT	GO:0044297~cell body	15	1.10051	0.0012347	GABARAPL1, WNK4, RLBP1, SYN1, RPE65, MAPK8IP1, RNF157, GNAO1, GNG3, ACTC1, PITPNM1, GNB3, RDH5, MAPT, EZR	1315	87	20472	2.68415	0.575742	0.0155797	0.0139185
GOTERM_CC_DIRECT	GO:0005833~hemoglobin complex	6	0.440205	0.00132704	HBZ, HBG2, HBG1, HBB, HBA2, HBA1	1315	14	20472	6.67203	0.602108	0.0164458	0.0146922
GOTERM_CC_DIRECT	GO:0030141~secretory granule	16	1.17388	0.00157656	CPA3, CHGA, WFS1, PTPRN, STXBP1, PLA2G2A, CTSV, BAIAP2, KLK11, NPPC, PCSK1N, SCG5, CTSG, ELANE, VAMP2, CHGB	1315	99	20472	2.51605	0.665458	0.0191953	0.0171485
GOTERM_CC_DIRECT	GO:0033017~sarcoplasmic reticulum membrane	9	0.660308	0.00169497	CAMK2B, RYR1, CASQ2, ATP2A2, ATP2A1, TMEM38A, CASQ1, TMEM38B, CAMK2G	1315	36	20472	3.89202	0.691893	0.0202812	0.0181187
GOTERM_CC_DIRECT	GO:0031225~anchored component of membrane	17	1.24725	0.00190907	ACHE, PRNP, CNTFR, NTM, OMG, GFRA3, LYPD6, GFRA2, ART3, RGMA, BCAN, EFNA2, LYPD6B, CA4, ALPL, ENPP6, OPCML	1315	111	20472	2.3843	0.734505	0.022325	0.0199445
GOTERM_CC_DIRECT	GO:0005912~adherens junction	23	1.68745	0.00193011	SPTBN4, MPP4, CTNND2, SHROOM2, CD99L2, LDB3, BAIAP2, AJAP1, IGSF21, CDH3, CCDC85C, CDH1, DLG4, PKP2, CDH12, PKP1, PGM5, STXBP6, PLPP3, EZR, SSX2IP, CDH19, TJP2	1315	175	20472	2.04609	0.738362	0.022325	0.0199445
GOTERM_CC_DIRECT	GO:0043197~dendritic spine	22	1.61409	0.00258841	PSD, MPP2, GPM6A, FBXO2, LPAR1, SEZ6, ATP1A2, MT3, SLC8A2, GRIN1, GRM3, SLC8A3, ARHGAP44, ABR, FXR2, DLG4, ADORA1, KCNN2, MAPT, ASIC2, SHANK2, CDK5R1	1315	168	20472	2.03867	0.834484	0.028636	0.0255826
GOTERM_CC_DIRECT	GO:0005883~neurofilament	5	0.366838	0.00259378	NEFL, NEFM, NEFH, INA, SHANK2	1315	10	20472	7.78403	0.835101	0.028636	0.0255826
GOTERM_CC_DIRECT	GO:0033268~node of Ranvier	6	0.440205	0.00259952	SPTBN4, MYOC, BIN1, KCNQ2, CNTN2, SCN1B	1315	16	20472	5.83802	0.835758	0.028636	0.0255826
GOTERM_CC_DIRECT	GO:0005737~cytoplasm	403	29.5671	0.00264125	CYFIP2, ROPN1B, PID1, STMN2, TESK2, STMN4, SPINT2, ADARB2, DPYSL4, SOX15, RAVER2, CDK20, GNAT1, MLYCD, PKNOX2, PRKCB, ISL1, MYL5, RBP7, BIN1, PRKAR1A, UBA52, SHMT1, CRABP1, PHYHIPL, NEDD4L, ATXN7L3B, SLAIN1, PRKCZ, LYPD6, SULT1A1, RDH10, PPARGC1A, ELANE, CDK18, GSTM3, GSTM2, GSTM1, CHKA, SIVA1, HOMER2, FZD9, AIF1L, PKIB, CPEB1, TOLLIP, PLCH2, CPEB3, CDKN1C, GABRB1, ADM, RNF157, PCMTD2, PANX2, IMP…	1315	5570	20472	1.12638	0.840459	0.028641	0.0255871
GOTERM_CC_DIRECT	GO:0009986~cell surface	60	4.40205	0.00299465	ACHE, CNTNAP2, CLSTN1, ENO2, GLDN, CX3CL1, LIPG, CA4, RSPO2, CTSG, BSN, KCNH2, ADGRV1, SLC32A1, SERPINF2, ELSPBP1, F3, RGMA, AJAP1, TGFBR3, SFRP1, TYRO3, ERP29, ROR2, ADTRP, SDC4, PSEN2, LPAR1, LPL, TGFA, KCNA5, CD99L2, SLC3A2, LRP8, SCUBE2, DUOX1, SCUBE1, ADGRG2, TSPAN8, EPCAM, GPC3, MBP, KCNN2, PROM1, ELANE, ASIC1, AOC3, PRNP, KCNB1, GOT2, FZD9, ABCA7, GRIN1, LRFN5, AQP11, CSPG5, CNTN2, CD24, F…	1315	638	20472	1.46408	0.875246	0.0319737	0.0285644
GOTERM_CC_DIRECT	GO:0005576~extracellular region	168	12.3258	0.00315514	VIT, CLSTN1, DEFB1, SPINT2, CNDP1, NPPC, FGF9, CDH1, LIPG, ENPP2, NRTN, ENPP6, PTGDS, ENPP5, SCN1B, CHGB, CPA3, SPINK4, DEFB119, IGFBP5, SERPINF1, SERPINF2, OLFM4, PDGFRL, TUBA4A, FNDC5, BCAN, OLFM1, SFRP1, RBP4, CRISPLD2, RBP3, OPTC, COL4A3, COL4A6, COL8A2, SCG5, IGFALS, PLA1A, CFD, FBN2, PMEL, CEMIP, PKDCC, NTM, CABP4, IGSF1, TGFA, LPL, FBLN1, PLA2G5, ART5, LYPD6, ART3, GLB1L2, SCUBE2, VTN, DPP…	1315	2127	20472	1.22964	0.888433	0.0331767	0.0296392
GOTERM_CC_DIRECT	GO:0098794~postsynapse	17	1.24725	0.00328839	PRNP, SNAP25, SLC6A17, STXBP1, FZD9, CPLX1, GABRG2, SLC8A2, SLC8A3, PPP3R1, ADGRB3, CDH1, KIF1A, INA, DRD4, WASF3, SNCA	1315	117	20472	2.26203	0.898318	0.0340619	0.0304299
GOTERM_CC_DIRECT	GO:0032391~photoreceptor connecting cilium	9	0.660308	0.00343023	RPGRIP1, RP1L1, SPTBN5, FAM161A, WHRN, ARL3, MAK, MYO7A, GNAT1	1315	40	20472	3.50281	0.907881	0.0350085	0.0312756
GOTERM_CC_DIRECT	GO:0005874~microtubule	35	2.56787	0.0036699	BEX4, DNAH2, KLC1, CAMSAP1, TUBB3, MAP7, MAP6, KIF21A, KIF1B, KIF21B, KIF3C, KIF1A, MAP4, EMD, SYBU, DYNC1I1, GABARAPL1, TRIM63, SHROOM2, TUBB4B, FHDC1, BAIAP2, TUBB4A, MT3, DNM1, TUBA4A, SLC8A3, RP1L1, TTLL4, HOOK1, MAP6D1, MAPT, ROR2, FGF13, SNTB2	1315	326	20472	1.67142	0.922043	0.0369118	0.032976
GOTERM_CC_DIRECT	GO:0031594~neuromuscular junction	13	0.953778	0.00393119	ACHE, PSEN2, SYP, SLC8A3, SYNGR1, DES, EFNA2, PRKAR1A, SV2A, DLG4, NEFL, SNTA1, CDK5R1	1315	78	20472	2.59468	0.935016	0.0389749	0.0348191
GOTERM_CC_DIRECT	GO:0044295~axonal growth cone	8	0.586941	0.00431548	OLFM1, GPM6A, FLRT3, PTCH1, BOC, COBL, TRAK1, MAPK8IP1	1315	33	20472	3.77408	0.950284	0.0421823	0.0376845
GOTERM_CC_DIRECT	GO:0060077~inhibitory synapse	6	0.440205	0.00457987	IGSF21, SLC32A1, GAD1, LHFPL4, GABRG2, IGSF9	1315	18	20472	5.18935	0.958652	0.0441449	0.0394378
GOTERM_CC_DIRECT	GO:0097060~synaptic membrane	8	0.586941	0.00513874	CALB2, FLRT3, DLG4, BAIAP2, ENO2, KCNK1, NIPSNAP1, GRIN1	1315	34	20472	3.66307	0.971998	0.0488532	0.0436441
GOTERM_CC_DIRECT	GO:0045171~intercellular bridge	14	1.02715	0.00578806	PHLPP2, GSTM3, NTNG2, GSTM2, GSTM1, KLHL22, KLHDC8B, OLFM4, TUBB4B, TUBB4A, TUBB3, UNC119, PKNOX2, GSTM5	1315	92	20472	2.36905	0.9822	0.0542826	0.0484946
GOTERM_CC_DIRECT	GO:0043083~synaptic cleft	6	0.440205	0.0058915	LGI1, ACHE, ADGRB3, NPTX1, PRSS12, GRIN1	1315	19	20472	4.91623	0.98344	0.054516	0.0487031
GOTERM_CC_DIRECT	GO:0045211~postsynaptic membrane	20	1.46735	0.00614333	GABRB3, GABBR2, CHRM3, GABRB1, CHRNA3, MAGEE1, KCNB1, CLSTN1, LHFPL4, FAIM2, GRIK1, NSG1, GABRG2, GRIN1, KCTD8, IGSF21, GABRR1, DLG4, SHANK2, SNTA1	1315	158	20472	1.97064	0.98611	0.0560983	0.0501167
GOTERM_CC_DIRECT	GO:0005794~Golgi apparatus	94	6.89655	0.00668467	CLIC5, ACHE, GALNT11, CNTNAP2, ST6GALNAC2, HSPB6, PTPRN, STMN2, STMN4, FAIM2, CXCL14, MYDGF, RAB41, RASSF2, AKR7A3, DACH1, FAM174B, CDH1, LIPG, CA4, PTGDS, GALNT9, WLS, GABARAPL1, MYOC, AHSG, APLP1, ZDHHC11, DUSP26, TMEM130, AP3B2, SYN1, DNM1, F5, VGF, TMBIM1, CASQ1, BIRC7, PLPP3, PMEL, PKDCC, PARM1, MYRF, ARL3, SLC35D3, PRUNE2, PSEN2, NEDD4L, KCNA5, ADRB2, LRP2, PLA2G5, ATP1A1, NDRG2, FUT3, GANA…	1315	1122	20472	1.30428	0.990484	0.0602488	0.0538246
GOTERM_CC_DIRECT	GO:0031362~anchored component of external side of plasma membrane	6	0.440205	0.00744657	RTBDN, PRNP, IGSF21, CA4, CD24, FOLR1	1315	20	20472	4.67042	0.994413	0.0650492	0.0581131
GOTERM_CC_DIRECT	GO:0036477~somatodendritic compartment	5	0.366838	0.00756253	SNAP25, TMEM108, MAPT, NSG1, CACNG3	1315	13	20472	5.98772	0.994848	0.0650492	0.0581131
GOTERM_CC_DIRECT	GO:0031680~G-protein beta/gamma-subunit complex	5	0.366838	0.00756253	GNGT1, GNG3, GNGT2, GNG7, GNG8	1315	13	20472	5.98772	0.994848	0.0650492	0.0581131
GOTERM_CC_DIRECT	GO:0034705~potassium channel complex	4	0.29347	0.00759219	KCNAB1, KCNA5, KCNK1, KCNK4	1315	7	20472	8.89603	0.994954	0.0650492	0.0581131
GOTERM_CC_DIRECT	GO:0015629~actin cytoskeleton	28	2.05429	0.00852659	CLIC5, HSPB7, FAM107A, PDXP, NTN1, SLC9A3R1, ABLIM2, CDH1, MYOZ3, VILL, PKNOX2, SNCA, MPP4, GSN, DMTN, TPM2, SORBS2, MYO7A, BAIAP2, EFR3B, CORO2B, AIF1L, SMTN, BIN1, MYOT, AMPH, FSCN2, EZR	1315	258	20472	1.68956	0.997375	0.072164	0.0644693
GOTERM_CC_DIRECT	GO:0061202~clathrin-sculpted gamma-aminobutyric acid transport vesicle membrane	4	0.29347	0.0115719	SLC32A1, SYT1, GAD1, VAMP2	1315	8	20472	7.78403	0.99969	0.0956058	0.0854115
GOTERM_CC_DIRECT	GO:0043203~axon hillock	4	0.29347	0.0115719	SPTBN4, SERPINF1, CCK, PRKCZ	1315	8	20472	7.78403	0.99969	0.0956058	0.0854115
GOTERM_CC_DIRECT	GO:0032590~dendrite membrane	7	0.513573	0.0127325	MPP2, GABARAPL1, SLC12A5, KCNB1, HPCA, GABRG2, WLS	1315	31	20472	3.51537	0.999863	0.103957	0.0928721
GOTERM_CC_DIRECT	GO:0016234~inclusion body	6	0.440205	0.0137762	DNAJB2, PRNP, SNCB, MT3, HSPA1B, SNCA	1315	23	20472	4.06123	0.999934	0.111171	0.0993171
GOTERM_CC_DIRECT	GO:0031982~vesicle	20	1.46735	0.0163705	SNAP25, SLC47A1, CEND1, MYO7A, BMP7, PRKCZ, BMP5, SLC9A3R1, DPP7, BASP1, BIN1, RAB38, EZR, PROM1, UBA52, GPRC5C, HSPA1B, DYNC1I1, SYBU, VAMP2	1315	174	20472	1.78943	0.999989	0.127528	0.11393
GOTERM_CC_DIRECT	GO:0031095~platelet dense tubular network membrane	4	0.29347	0.0165382	DMTN, ITPR1, ATP2A2, ATP2A1	1315	9	20472	6.91914	0.999991	0.127528	0.11393
GOTERM_CC_DIRECT	GO:0008091~spectrin	4	0.29347	0.0165382	SPTBN4, SPTBN5, PRKCB, SPTBN2	1315	9	20472	6.91914	0.999991	0.127528	0.11393
GOTERM_CC_DIRECT	GO:0098992~neuronal dense core vesicle	4	0.29347	0.0165382	CHGA, SYT4, NPY, KIF1A	1315	9	20472	6.91914	0.999991	0.127528	0.11393
GOTERM_CC_DIRECT	GO:0005884~actin filament	13	0.953778	0.0169734	TMOD1, SPTBN4, DMTN, WHRN, TPM2, LMOD1, COBL, FHDC1, AIF1L, ACTC1, EZR, GAS7, PLS1	1315	94	20472	2.15303	0.999993	0.129446	0.115643
GOTERM_CC_DIRECT	GO:0005902~microvillus	11	0.807043	0.0178135	AOC3, SLC9A3R1, CA2, DCXR, STARD10, MYO7A, CTSV, ESPN, EZR, PROM1, ATP6V1B1	1315	73	20472	2.34587	0.999996	0.134376	0.120048
GOTERM_CC_DIRECT	GO:1904115~axon cytoplasm	10	0.733676	0.020452	CALY, TMEM108, NEFL, KIF1B, KIF1A, MGARP, MAPT, TRAK1, AP3B2, SYBU	1315	64	20472	2.43251	0.999999	0.149644	0.133688
GOTERM_CC_DIRECT	GO:0001518~voltage-gated sodium channel complex	5	0.366838	0.0205084	CACNA1I, SCN3B, SCN1B, CACNA1G, SCN2B	1315	17	20472	4.57884	0.999999	0.149644	0.133688
GOTERM_CC_DIRECT	GO:0016010~dystrophin-associated glycoprotein complex	5	0.366838	0.0205084	SGCA, KRT8, PGM5, SNTA1, SNTB2	1315	17	20472	4.57884	0.999999	0.149644	0.133688
GOTERM_CC_DIRECT	GO:0005768~endosome	31	2.27439	0.0214926	PTPRN, CPNE6, STMN2, LPAR1, ATP1A2, LRP2, ADRB2, ATP1A1, PRKCZ, LAPTM4B, SNX27, CDH1, RAB26, BSG, PACSIN3, PACSIN1, GCGR, ZFYVE21, NSG1, SLC6A9, CALY, BIN1, CDK2, VOPP1, RAB17, EZR, ASTN2, OSBPL1A, STEAP2, FOLR1, ASTN1	1315	317	20472	1.52243	1	0.149644	0.133688
GOTERM_CC_DIRECT	GO:0044224~juxtaparanode region of axon	4	0.29347	0.0225144	CNTNAP2, DLG4, CNTN2, KCNAB1	1315	10	20472	6.22722	1	0.149644	0.133688
GOTERM_CC_DIRECT	GO:0031301~integral component of organelle membrane	4	0.29347	0.0225144	RYR1, SLC22A17, VOPP1, WLS	1315	10	20472	6.22722	1	0.149644	0.133688
GOTERM_CC_DIRECT	GO:0014701~junctional sarcoplasmic reticulum membrane	4	0.29347	0.0225144	RYR1, JPH2, JPH3, CASQ2	1315	10	20472	6.22722	1	0.149644	0.133688
GOTERM_CC_DIRECT	GO:0033269~internode region of axon	3	0.220103	0.0226407	MBP, TUBB4A, ERMN	1315	4	20472	11.676	1	0.149644	0.133688
GOTERM_CC_DIRECT	GO:0060342~photoreceptor inner segment membrane	3	0.220103	0.0226407	RDH12, RHO, ATP1A1	1315	4	20472	11.676	1	0.149644	0.133688
GOTERM_CC_DIRECT	GO:0099029~anchored component of presynaptic active zone membrane	3	0.220103	0.0226407	NTNG1, NTNG2, CPLX3	1315	4	20472	11.676	1	0.149644	0.133688
GOTERM_CC_DIRECT	GO:0070032~synaptobrevin 2-SNAP-25-syntaxin-1a-complexin I complex	3	0.220103	0.0226407	SNAP25, CPLX1, VAMP2	1315	4	20472	11.676	1	0.149644	0.133688
GOTERM_CC_DIRECT	GO:0098845~postsynaptic endosome	3	0.220103	0.0226407	SH3GL3, CLSTN1, NSG1	1315	4	20472	11.676	1	0.149644	0.133688
GOTERM_CC_DIRECT	GO:0060203~clathrin-sculpted glutamate transport vesicle membrane	3	0.220103	0.0226407	SYT1, SLC17A7, VAMP2	1315	4	20472	11.676	1	0.149644	0.133688
GOTERM_CC_DIRECT	GO:0005901~caveola	11	0.807043	0.0250261	LIPE, SLC22A6, PTCH1, SLC2A1, ATP1A2, KCNA5, ATP1A1, ADTRP, ATP1B1, PLPP2, LRP8	1315	77	20472	2.22401	1	0.162534	0.145204
GOTERM_CC_DIRECT	GO:0097386~glial cell projection	5	0.366838	0.0250593	ABCA7, MAPT, GLUL, WASF3, ERMN	1315	18	20472	4.32446	1	0.162534	0.145204
GOTERM_CC_DIRECT	GO:0042995~cell projection	20	1.46735	0.0262649	SPTBN4, TENM3, SLC6A17, CCDC13, CLSTN1, ATP1A2, TULP1, RND2, CX3CL1, SYT7, RTN4, KCTD8, LAPTM4B, PDPN, EZR, BSN, IMPG1, SH3GL2, CNTNAP4, SPTBN2	1315	183	20472	1.70143	1	0.168776	0.15078
GOTERM_CC_DIRECT	GO:0097418~neurofibrillary tangle	3	0.220103	0.03614	NEFM, MAPT, NEFH	1315	5	20472	9.34084	1	0.230103	0.205567
GOTERM_CC_DIRECT	GO:0008076~voltage-gated potassium channel complex	11	0.807043	0.0367226	KCNH2, CNTNAP2, DPP6, KCNB1, KCNIP3, KCNQ2, KCNIP4, KCNAB1, KCNA5, KCNK1, VAMP2	1315	82	20472	2.0884	1	0.231686	0.206982
GOTERM_CC_DIRECT	GO:0030659~cytoplasmic vesicle membrane	15	1.10051	0.037369	GABRB3, RYR1, GABARAPL1, ITPR1, ECE2, GABRG2, SGSM1, BAIAP2L2, CAMKV, CALY, VOPP1, AQP11, KIF1B, GPRC5C, PACSIN1	1315	129	20472	1.81024	1	0.232389	0.20761
GOTERM_CC_DIRECT	GO:0005890~sodium:potassium-exchanging ATPase complex	4	0.29347	0.0375038	ATP1A2, ATP1B2, ATP1A1, ATP1B1	1315	12	20472	5.18935	1	0.232389	0.20761
GOTERM_CC_DIRECT	GO:0005796~Golgi lumen	13	0.953778	0.039076	F10, PODXL2, SDC4, ABCC5, DEFA3, DEFB1, DEFA1, BCAN, VTN, OGN, GPC3, CSPG5, DEFA1B	1315	106	20472	1.90929	1	0.238433	0.213009
GOTERM_CC_DIRECT	GO:0031201~SNARE complex	8	0.586941	0.0393869	NAPB, SNAP25, VAMP1, SYN2, CPLX1, CPLX4, VAMP2, CPLX3	1315	50	20472	2.49089	1	0.238433	0.213009
GOTERM_CC_DIRECT	GO:0005923~bicellular tight junction	15	1.10051	0.0395098	SHROOM2, ILDR1, WNK4, LSR, CGN, CLDN2, LIN7B, PRKCZ, CLDN10, CCDC85C, EPCAM, PMP22, CLDN19, CRB3, TJP2	1315	130	20472	1.79631	1	0.238433	0.213009
GOTERM_CC_DIRECT	GO:0005911~cell-cell junction	20	1.46735	0.0401288	MPP2, PTPRU, MPP4, HEPACAM, KRT8, PDXP, CLDN2, LIN7B, PRKCZ, IGSF11, OBSCN, DES, PDZD2, SGCA, FLRT2, SV2A, FLRT3, KIT, PKP2, RHO	1315	192	20472	1.62167	1	0.240081	0.214482
GOTERM_CC_DIRECT	GO:0043194~axon initial segment	5	0.366838	0.0421073	SPTBN4, BIN1, KCNQ2, CNTN2, CCK	1315	21	20472	3.70668	1	0.247648	0.221242
GOTERM_CC_DIRECT	GO:0032426~stereocilium tip	5	0.366838	0.0421073	SLC9A3R1, WHRN, HOMER2, CDH23, ESPN	1315	21	20472	3.70668	1	0.247648	0.221242
GOTERM_CC_DIRECT	GO:0099055~integral component of postsynaptic membrane	8	0.586941	0.0432257	GRM3, SLC8A3, SLC6A9, FLRT3, NTRK3, ADORA1, CSPG5, ABHD6	1315	51	20472	2.44205	1	0.248449	0.221957
GOTERM_CC_DIRECT	GO:0009925~basal plasma membrane	8	0.586941	0.0432257	SLC5A6, SLC23A2, CHRM3, ERBB3, SLC7A8, SLC6A9, SLC3A2, BEST1	1315	51	20472	2.44205	1	0.248449	0.221957
GOTERM_CC_DIRECT	GO:0030054~cell junction	23	1.68745	0.0433175	SPTBN4, BRSK1, DTNA, CTNND2, ABCA7, CGN, PRKCZ, SLC7A2, RTN4, CDH3, CDH1, BASP1, DLG4, FLRT3, PDPN, PRX, PKP2, FBP2, CRB3, SNTA1, SNTB2, SPTBN2, MFAP3L	1315	232	20472	1.54339	1	0.248449	0.221957
GOTERM_CC_DIRECT	GO:0005791~rough endoplasmic reticulum	9	0.660308	0.0438635	MYOC, SFTPD, CA4, LRAT, PTGDS, BAIAP2, GLUL, MT3, SNCA	1315	62	20472	2.25988	1	0.249518	0.222913
GOTERM_CC_DIRECT	GO:0031410~cytoplasmic vesicle	30	2.20103	0.0456282	NRSN1, ARHGDIG, CLTA, TGFA, RND2, KLC1, TRAK1, CXXC4, ADD2, ANKRD9, GPNMB, HYAL1, PDPN, KIF1B, KIF21B, RAB6B, SYBU, WLS, DMTN, MYOC, ABCA4, CADPS, PRSS12, DNM1, VGF, CALY, ABCG4, FGFR3, TMEM35A, VAMP2	1315	325	20472	1.43705	1	0.257447	0.229996
GOTERM_CC_DIRECT	GO:0017071~intracellular cyclic nucleotide activated cation channel complex	3	0.220103	0.0519325	CNGA1, CNGB3, CNGB1	1315	6	20472	7.78403	1	0.290655	0.259663
GOTERM_CC_DIRECT	GO:0032587~ruffle membrane	12	0.880411	0.052445	PSD, KANK1, WWC1, PDPN, FAM107A, PDXP, ARHGEF4, ABCA7, EZR, AIF1L, PACSIN1, NME1	1315	99	20472	1.88704	1	0.291175	0.260127
GOTERM_CC_DIRECT	GO:0030133~transport vesicle	12	0.880411	0.0556682	CHGA, CPA3, NRSN1, VGF, CRISPLD2, ERP29, COPG2, SYT13, NPTX1, MYRIP, FGFR3, FOLR1	1315	100	20472	1.86817	1	0.30591	0.273291
GOTERM_CC_DIRECT	GO:0097449~astrocyte projection	4	0.29347	0.0564214	GRM3, SYT4, ATP1B2, EZR	1315	14	20472	4.44802	1	0.30591	0.273291
GOTERM_CC_DIRECT	GO:0031090~organelle membrane	4	0.29347	0.0564214	FAAH, ATP1A2, ATP1A1, ATP1B1	1315	14	20472	4.44802	1	0.30591	0.273291
GOTERM_CC_DIRECT	GO:0005759~mitochondrial matrix	34	2.4945	0.0637212	GLS2, GLDC, ECI1, DLST, OGDHL, ETFB, HSD17B8, ACAT1, ALDH2, PDK4, HMGCS2, MLYCD, PRODH, ACADS, IDH3A, SNCA, ARG2, ADHFE1, ACOT11, GOT2, NMNAT3, HOGA1, ETNPPL, GSTZ1, ALDH4A1, SMDT1, ALDH6A1, PC, ALDH5A1, BDH1, ACOT2, CASQ1, HAGH, ACO2	1315	390	20472	1.35722	1	0.34281	0.306257
GOTERM_CC_DIRECT	GO:0031045~dense core granule	4	0.29347	0.0672698	SLC6A9, SYT1, MYRIP, SYT7	1315	15	20472	4.15148	1	0.359117	0.320825
GOTERM_CC_DIRECT	GO:0036449~microtubule minus-end	3	0.220103	0.0696687	CAMSAP3, NUMA1, CAMSAP1	1315	7	20472	6.67203	1	0.366288	0.327232
GOTERM_CC_DIRECT	GO:0098850~extrinsic component of synaptic vesicle membrane	3	0.220103	0.0696687	BIN1, SYN1, ATP6V1B1	1315	7	20472	6.67203	1	0.366288	0.327232
GOTERM_CC_DIRECT	GO:0030665~clathrin-coated vesicle membrane	6	0.440205	0.0708662	CEMIP, ATP6V1G2, REEP6, ATP6V0E2, AP3B2, ATP6V0A1	1315	35	20472	2.66881	1	0.369783	0.330354
GOTERM_CC_DIRECT	GO:0005829~cytosol	376	27.5862	0.071405	CYFIP2, AHCYL2, FRMPD1, PITPNA, STMN2, ENO2, ENO3, LIPE, BAIAP2L2, RASSF2, DPYSL4, TMEM88, FAM110B, KIF21A, GNAT1, MLYCD, GLUL, WLS, GABARAPL1, ATP6V1G2, PRKCB, FBXO2, KRT8, PHKA1, MYO7A, MAPK8IP1, MYL4, MYL5, RBP7, CARHSP1, SFRP1, BIN1, PRKAR1A, RRAGD, RBP1, ACOT2, FLYWCH1, EZR, UBA52, HPD, CES1, BEX4, NECAB1, SPTBN4, CASZ1, SPTBN5, SLC22A5, MAOA, RRAD, STXBP1, SHMT1, CRABP1, WNK4, NEDD4L, RPS4Y…	1315	5477	20472	1.06876	1	0.369814	0.330381
GOTERM_CC_DIRECT	GO:0031430~M band	5	0.366838	0.0818942	MYOM1, OBSCN, TRIM63, MYOM2, KCTD6	1315	26	20472	2.99386	1	0.420997	0.376107
GOTERM_CC_DIRECT	GO:0005856~cytoskeleton	44	3.22817	0.0859911	FHOD3, KANK1, SNAP25, FAAH, STXBP1, FRMPD1, MAST1, LMOD1, PDXP, LDB3, SLAIN1, RND2, ADD2, SNX27, SGCA, BASP1, PLEKHH1, NEFH, SGCG, WASF3, SNTA1, TMOD1, MPP2, MYLIP, TPM2, KRT13, SHROOM2, KLHL3, TUBB4B, BAIAP2, SYN1, TUBA4A, ERMN, ITPKB, SMTN, PPP2R2B, BIN1, TRIM36, ALDOC, TAGLN3, EZR, PPP1R12B, KANK4, SNTB2	1315	541	20472	1.26616	1	0.438807	0.392018
GOTERM_CC_DIRECT	GO:0043202~lysosomal lumen	11	0.807043	0.0879963	BCAN, SDC4, HYAL1, CTSK, OGN, GPC3, CSPG5, CTSF, NSG1, CTSV, CTSD	1315	96	20472	1.78384	1	0.441356	0.394295
GOTERM_CC_DIRECT	GO:0030864~cortical actin cytoskeleton	8	0.586941	0.0885266	SPTBN4, GSN, MLPH, CDH1, SLC2A1, SHROOM2, MYRIP, SPTBN2	1315	60	20472	2.07574	1	0.441356	0.394295
GOTERM_CC_DIRECT	GO:0043229~intracellular organelle	3	0.220103	0.0890343	HOMER2, OR51E2, PLD5	1315	8	20472	5.83802	1	0.441356	0.394295
GOTERM_CC_DIRECT	GO:1990635~proximal dendrite	3	0.220103	0.0890343	KCNB1, RAB3IP, KCNAB1	1315	8	20472	5.83802	1	0.441356	0.394295
GOTERM_CC_DIRECT	GO:0005790~smooth endoplasmic reticulum	5	0.366838	0.0914839	RYR1, PLCB4, ERP29, KCNN2, CASQ1	1315	27	20472	2.88297	1	0.447267	0.399575
GOTERM_CC_DIRECT	GO:0097440~apical dendrite	4	0.29347	0.0915157	SEZ6, CPEB3, PPARGC1A, OSBP2	1315	17	20472	3.66307	1	0.447267	0.399575
GOTERM_CC_DIRECT	GO:0098686~hippocampal mossy fiber to CA3 synapse	6	0.440205	0.0938793	SLC6A9, SYT1, ADCY1, SH3GL2, SYT7, SHANK2	1315	38	20472	2.45811	1	0.45561	0.407029
GOTERM_CC_DIRECT	GO:0042734~presynaptic membrane	8	0.586941	0.0947677	KCTD8, IGSF21, SNAP25, RIMS3, SYT1, SYP, SNCAIP, CNTNAP4	1315	61	20472	2.04171	1	0.456728	0.408028

## Sheet: MF
Category	Term	Count	%	PValue	Genes	List Total	Pop Hits	Pop Total	Fold Enrichment	Bonferroni	Benjamini	FDR
GOTERM_MF_DIRECT	GO:0005509~calcium ion binding	95	6.96992	7.41577e-09	RYR1, CPNE6, CLSTN1, GUCA1B, GUCA1A, ATP2A2, ATP2A1, VLDLR, GUCA1C, CELSR3, CALB2, CDH3, SGCA, CRTAC1, CDH1, ENPP2, CAPN3, PLS1, TPD52, ADGRV1, EGFL6, TNNC1, MYL4, MYL5, PCP4, PLCB4, PITPNM1, VSNL1, CDHR1, RGN, CASQ2, CDH12, CASQ1, ASTN2, DNASE1L3, PVALB, CDH19, FBN2, NECAB1, TTYH1, CABP7, CABP4, HPCA, CABP5, ITPR1, LPL, FBLN1, LRP2, PLA2G5, NOL3, PCDH19, LRP8, THBS4, NCALD, SCUBE2, DUOX1, FSTL5,…	1286	752	18811	1.84789	1.02411e-05	1.02412e-05	1.00039e-05
GOTERM_MF_DIRECT	GO:0015293~symporter activity	22	1.61409	1.69394e-08	SLC22A4, SLC24A1, SLC15A2, SLC22A5, SLC20A2, SLC6A17, SLC6A16, SLC6A15, SLC2A12, SLC6A13, SLC6A12, SLC6A20, SLC1A7, SLC16A14, SLC5A6, SLC6A8, SLC16A6, SLC17A6, SLC16A8, SLC16A9, SLC38A3, SLC16A3	1286	75	18811	4.29074	2.3393e-05	1.16966e-05	1.14256e-05
GOTERM_MF_DIRECT	GO:0016918~retinal binding	8	0.586941	1.76596e-06	RBP7, RBP4, RBP3, ALDH1A2, CRABP1, RBP1, RLBP1, STRA6	1286	11	18811	10.6382	0.00243582	0.000812928	0.000794092
GOTERM_MF_DIRECT	GO:0005516~calmodulin binding	34	2.4945	3.55351e-06	CAMK2B, RYR1, RRAD, ADCY1, CAMSAP1, SLC8A2, ADD2, PPP3R1, CAMKV, MAP6, KCNN2, MYH11, MBP, CAMK2G, SNTA1, SYT1, WFS1, ATP2B3, PHKA1, ATP2B2, MYO7A, SYT7, GRIN1, SLC8A3, ITPKB, CAMSAP3, PCP4, GAP43, OBSCN, CTH, KCNQ2, MAP6D1, VAMP2, SNTB2	1286	205	18811	2.42603	0.00489539	0.00100499	0.0009817
GOTERM_MF_DIRECT	GO:0008020~G-protein coupled photoreceptor activity	9	0.660308	3.63862e-06	OPN1SW, ELOVL4, OPN1MW, GNAT2, OPN1LW, GPR88, RHO, RRH, RGR	1286	16	18811	8.22798	0.00501234	0.00100499	0.0009817
GOTERM_MF_DIRECT	GO:0030507~spectrin binding	11	0.807043	6.1531e-06	CAMSAP3, SPTBN4, SPTBN5, DMTN, PDE6G, PTPRN, GNB3, MYO7A, CAMSAP1, DYNC1I1, ADD2	1286	27	18811	5.95936	0.00846146	0.00141624	0.00138342
GOTERM_MF_DIRECT	GO:0016620~oxidoreductase activity, acting on the aldehyde or oxo group of donors, NAD or NADP as acceptor	9	0.660308	1.77519e-05	ALDH3A2, ALDH4A1, ALDH1A3, ALDH1L1, ALDH5A1, ALDH2, ALDH1A2, ALDH1A1, GAPDHS	1286	19	18811	6.92883	0.0242175	0.00350219	0.00342104
GOTERM_MF_DIRECT	GO:0005543~phospholipid binding	22	1.61409	5.87796e-05	PSD, SPTBN4, FAAH, F10, PLA2G2A, GOT2, LPAR1, PLA2G5, F3, SNAP91, SEC14L2, ARHGAP44, NSFL1C, BAIAP2L2, BIN1, PACSIN3, AMPH, OSBPL1A, VAMP2, PACSIN1, SPTBN2, SNCA	1286	120	18811	2.68171	0.0779695	0.0096691	0.00944505
GOTERM_MF_DIRECT	GO:0008201~heparin binding	28	2.05429	6.30137e-05	LRTM1, LPL, NDNF, THBS4, PTPRF, VTN, CLEC3B, FGF9, GPNMB, ABI3BP, LIPG, RSPO2, RSPO3, CTSG, ELANE, IMPG1, APLP2, PTCH1, APLP1, VEGFB, ELSPBP1, BMP7, TGFBR3, BMP4, NELL2, SFRP1, CRISPLD2, SMOC1	1286	176	18811	2.32711	0.0833455	0.0096691	0.00944505
GOTERM_MF_DIRECT	GO:0042802~identical protein binding	157	11.5187	9.37186e-05	SH3GL3, FAAH, MSI1, SAT2, DEFB1, MSI2, CLDN2, ENO2, ENO3, BEST1, AKR7A3, CDH1, CAPN3, MLYCD, TMEM38A, TMEM38B, PITX2, NUDT14, GLUL, SH3GL2, WLS, KCNH2, SRRM4, HGD, SLC30A2, TPM2, APLP2, APLP1, USP2, MYO7A, SOX10, KCTD6, SFRP1, FAM161A, BIN1, EZR, SNRNP200, ABCG4, PVALB, ROPN1, PMEL, NECAB1, SPTBN5, SLC22A6, FICD, SDC4, SHMT1, STXBP1, HPCA, ILDR1, CLCNKA, FBLN1, ADRB2, ACACB, FHIT, ACAT1, VTN, SLC…	1286	1712	18811	1.34143	0.121405	0.0129425	0.0126426
GOTERM_MF_DIRECT	GO:0019841~retinol binding	7	0.513573	0.000113461	RBP7, RBP4, RBP3, CRABP1, LRAT, RLBP1, STRA6	1286	13	18811	7.87636	0.145038	0.0142445	0.0139144
GOTERM_MF_DIRECT	GO:0005267~potassium channel activity	11	0.807043	0.000135516	KCNT1, KCNIP3, KCNQ2, KCNIP4, TMEM38A, KCNK17, KCNK1, TMEM38B, KCNK3, HCN1, KCNK4	1286	37	18811	4.34872	0.17069	0.0155957	0.0152343
GOTERM_MF_DIRECT	GO:0051015~actin filament binding	32	2.34776	0.000148512	FHOD3, SPTBN4, MYOM1, SPTBN5, TULP1, ESPN, MYOM2, ADD2, ABLIM2, MYH11, VILL, PKNOX2, PLS1, SPTBN2, TMOD1, GSN, DMTN, TPM2, TNNC1, SHROOM2, MYO7A, CORO2B, ERMN, AIF1L, MYL4, CAMSAP3, CACNB2, BIN1, FSCN2, EZR, GAS7, CDK5R1	1286	225	18811	2.08036	0.185443	0.0157766	0.015411
GOTERM_MF_DIRECT	GO:0016491~oxidoreductase activity	33	2.42113	0.000233198	DHRS11, RDH8, RETSAT, HPGD, MAOA, TYRP1, TECR, HSD17B14, CYB5R2, RDH12, RDH11, HSD17B2, VAT1L, SNCA, GSTO2, ADHFE1, DCXR, SCD5, DHDH, TYR, SDHA, ALDH4A1, ALDH3A2, ALDH1A3, CYP26A1, ALDH5A1, DCT, BDH1, SCD, ALDH1A2, ALDH1A1, RDH5, CRYL1	1286	241	18811	2.00294	0.275363	0.0223332	0.0218157
GOTERM_MF_DIRECT	GO:0022857~transmembrane transporter activity	26	1.90756	0.000250905	SLC47A2, SLC44A3, SLC47A1, SLC22A5, SLC2A1, SLC4A2, SLC7A10, SLC7A2, SLC4A5, SLC25A29, MFSD6, SV2B, SV2A, SLC22A17, SLC16A6, SLC17A6, SLC17A7, SLC13A3, SLC13A4, SVOP, SLC16A14, SLC5A6, SLC25A18, SLC7A8, SFXN4, SLC22A8	1286	171	18811	2.22407	0.292872	0.0223332	0.0218157
GOTERM_MF_DIRECT	GO:0031720~haptoglobin binding	6	0.440205	0.000278196	HBZ, HBG2, HBG1, HBB, HBA2, HBA1	1286	10	18811	8.77652	0.319033	0.0223332	0.0218157
GOTERM_MF_DIRECT	GO:0004111~creatine kinase activity	5	0.366838	0.000290774	CKMT2, CKM, CKMT1A, CKMT1B, CKB	1286	6	18811	12.1896	0.330763	0.0223332	0.0218157
GOTERM_MF_DIRECT	GO:0004029~aldehyde dehydrogenase (NAD) activity	7	0.513573	0.00029382	ALDH3A2, ALDH4A1, ALDH1A3, ALDH1L1, ALDH2, ALDH1A2, ALDH1A1	1286	15	18811	6.82618	0.333574	0.0223332	0.0218157
GOTERM_MF_DIRECT	GO:0017075~syntaxin-1 binding	9	0.660308	0.000318783	SNAP25, SYT4, SYNPR, SYT1, STXBP1, SYP, CPLX1, SYBU, VAMP2	1286	27	18811	4.87584	0.356163	0.0223332	0.0218157
GOTERM_MF_DIRECT	GO:0016836~hydro-lyase activity	8	0.586941	0.000338882	CA12, CA11, CA10, CA2, CA4, ECHDC3, CA14, FAHD2B	1286	21	18811	5.57239	0.373793	0.0223332	0.0218157
GOTERM_MF_DIRECT	GO:0015171~amino acid transmembrane transporter activity	11	0.807043	0.000339608	SLC7A4, SLC22A4, SLC7A8, SLC32A1, SLC6A15, SLC6A13, SLC6A12, SLC38A11, SLC6A20, SLC38A3, SLC7A2	1286	41	18811	3.92446	0.374421	0.0223332	0.0218157
GOTERM_MF_DIRECT	GO:0005244~voltage-gated ion channel activity	13	0.953778	0.000463325	CLIC6, CLIC5, KCNIP3, KCNK12, KCNIP4, CACNA2D2, KCNAB1, CACNA2D4, KCNK17, SCN3B, SCN1B, KCNK4, SCN2B	1286	58	18811	3.27858	0.472707	0.0276974	0.0270556
GOTERM_MF_DIRECT	GO:0031681~G-protein beta-subunit binding	8	0.586941	0.000467896	GNGT1, GNG3, RASD1, GNGT2, GNG7, GNG8, RGS11, GNG13	1286	22	18811	5.3191	0.476027	0.0276974	0.0270556
GOTERM_MF_DIRECT	GO:0043177~organic acid binding	6	0.440205	0.000481345	HBZ, HBG2, HBG1, HBB, HBA2, HBA1	1286	11	18811	7.97865	0.485674	0.0276974	0.0270556
GOTERM_MF_DIRECT	GO:0005254~chloride channel activity	14	1.02715	0.000609926	GABRB3, CLIC6, CLIC5, GABRB1, TTYH2, TTYH1, BEST2, GABRG2, BEST1, GABRR1, CLCN4, FXYD3, SLC17A6, SLC17A7	1286	68	18811	3.01155	0.569396	0.0336923	0.0329116
GOTERM_MF_DIRECT	GO:0008028~monocarboxylic acid transmembrane transporter activity	7	0.513573	0.000645289	SLC16A6, SLC6A13, SLC6A12, SLC16A8, SLC16A9, SLC16A3, SLC16A14	1286	17	18811	6.0231	0.589932	0.0342747	0.0334805
GOTERM_MF_DIRECT	GO:0009881~photoreceptor activity	6	0.440205	0.000778845	OPN1SW, OPN1MW, OPN1LW, CRY2, RHO, RGR	1286	12	18811	7.31376	0.659045	0.0398365	0.0389134
GOTERM_MF_DIRECT	GO:0005326~neurotransmitter transporter activity	7	0.513573	0.000912324	SLC6A16, SLC6A15, SLC29A4, SLC17A6, SLC17A7, CPLX1, CPLX3	1286	18	18811	5.68848	0.716486	0.0449971	0.0439545
GOTERM_MF_DIRECT	GO:0003779~actin binding	40	2.9347	0.000994144	CAMK2B, SPTBN4, SPTBN5, HPCA, LMOD1, FAM107A, LDB3, NCALD, ADD2, ABLIM2, PHACTR3, MYOZ3, EMD, WASF3, SNCA, SNTA1, SPTBN2, TMOD1, GSN, DMTN, HOMER2, TPM2, SHROOM2, KLHL3, MYRIP, MYO7A, CGN, FHDC1, CORO2B, SYN1, ERMN, SMTN, MLPH, MYOT, HOOK1, FSCN2, MAPT, EZR, CDK5R2, SNTB2	1286	339	18811	1.72596	0.746805	0.0473418	0.0462449
GOTERM_MF_DIRECT	GO:0005501~retinoid binding	5	0.366838	0.00121393	RBP3, CRABP1, ABCA4, RBP1, PTGDS	1286	8	18811	9.1422	0.813151	0.0543117	0.0530532
GOTERM_MF_DIRECT	GO:0030165~PDZ domain binding	16	1.17388	0.00121916	SLC22A4, MPP2, DTNA, SLC22A5, LPAR1, ATP2B3, ATP2B2, BAIAP2, LIN7B, CXXC4, TGFBR3, SLC9A3R1, TMEM88, DLG4, CACNG3, SNTA1	1286	91	18811	2.57187	0.814498	0.0543117	0.0530532
GOTERM_MF_DIRECT	GO:0000149~SNARE binding	13	0.953778	0.00134541	SYT4, SYT1, KCNB1, STXBP1, SYT13, CPLX1, CPLX4, SNAP91, SYT7, CPLX3, SYT17, VAMP2, SNCA	1286	65	18811	2.92551	0.844211	0.0580626	0.0567172
GOTERM_MF_DIRECT	GO:0019894~kinesin binding	11	0.807043	0.0015125	SPTBN5, DLG4, CLSTN1, KIF1B, MAPK8IP2, KLC1, NEFH, LRP8, SYBU, MAPK8IP1, SNCA	1286	49	18811	3.28373	0.876356	0.0632959	0.0618292
GOTERM_MF_DIRECT	GO:0004303~estradiol 17-beta-dehydrogenase activity	6	0.440205	0.0017545	DHRS11, RDH8, HSD17B2, HSD17B14, AKR1C2, HSD17B8	1286	14	18811	6.26894	0.91153	0.0712637	0.0696124
GOTERM_MF_DIRECT	GO:0008307~structural constituent of muscle	10	0.733676	0.00214048	MYOM1, MYL5, SMTN, OBSCN, MYOT, TPM2, CAPN3, MYH11, SORBS2, MYOM2	1286	43	18811	3.40175	0.948138	0.0844571	0.0825001
GOTERM_MF_DIRECT	GO:0015271~outward rectifier potassium channel activity	7	0.513573	0.00223425	KCNT1, KCNB1, KCNK12, KCNA5, KCNK17, KCNK3, KCNK4	1286	21	18811	4.87584	0.95445	0.0857083	0.0837223
GOTERM_MF_DIRECT	GO:0017080~sodium channel regulator activity	9	0.660308	0.00250936	FXYD3, PKP2, NEDD4L, GPD1L, FGF13, SCN3B, SCN1B, SNTA1, SCN2B	1286	36	18811	3.65688	0.968876	0.09366	0.0914898
GOTERM_MF_DIRECT	GO:0004089~carbonate dehydratase activity	6	0.440205	0.00341294	CA12, CA11, CA10, CA2, CA4, CA14	1286	16	18811	5.48532	0.991097	0.120853	0.118053
GOTERM_MF_DIRECT	GO:0005344~oxygen transporter activity	6	0.440205	0.00341294	HBZ, HBG2, HBG1, HBB, HBA2, HBA1	1286	16	18811	5.48532	0.991097	0.120853	0.118053
GOTERM_MF_DIRECT	GO:0016787~hydrolase activity	32	2.34776	0.00359243	ACHE, AHCYL2, DDX25, HDAC11, ABHD8, CHD5, SLC3A2, OPLAH, FHIT, THSD4, LIPE, RELN, ENPP2, ACP5, ATP6V0E2, ADGRV1, ENTPD3, EPHX2, EPHX1, PGAM2, HAGHL, ITPK1, ABHD14A, NUDT16L1, HDHD3, FAHD2B, GCHFR, PNPLA3, HAGH, ADTRP, SNRNP200, ATP6V1B1	1286	272	18811	1.72089	0.993057	0.124029	0.121155
GOTERM_MF_DIRECT	GO:0005272~sodium channel activity	6	0.440205	0.00597143	SCNN1A, SCN3B, KCNK1, SCN1B, HCN1, ASIC1	1286	18	18811	4.87584	0.999744	0.199152	0.194537
GOTERM_MF_DIRECT	GO:0005200~structural constituent of cytoskeleton	16	1.17388	0.00605675	SPTBN4, SORBS2, TUBB4B, TUBB4A, TUBA4A, ADD2, DES, TUBB3, NEFL, NEFM, VILL, NEFH, INA, PLS1, SPTBN2, PRPH	1286	107	18811	2.18729	0.999773	0.199152	0.194537
GOTERM_MF_DIRECT	GO:0005245~voltage-gated calcium channel activity	9	0.660308	0.00680743	RYR1, CACNA1I, CACNB2, CACHD1, CACNA2D2, CACNA2D4, CACNA1F, CACNG3, CACNA1G	1286	42	18811	3.13447	0.99992	0.218629	0.213563
GOTERM_MF_DIRECT	GO:0003824~catalytic activity	18	1.32062	0.00852563	PFKFB2, ALDH1L1, ECI1, LGI3, ITPK1, PLD5, SLC3A2, NMNAT3, OLFM4, FHIT, ETNPPL, MAN2A2, ILVBL, ECHDC2, CAPN3, ECHDC3, ENPP5, PIGH	1286	132	18811	1.99466	0.999993	0.267589	0.261388
GOTERM_MF_DIRECT	GO:0005198~structural molecule activity	23	1.68745	0.0088893	NUMA1, LAMC3, GUCA1B, KRT13, CRYBB2, CLTA, KLHL3, OLFM4, CLDN2, MAPK8IP2, CLDN10, PANX2, COL4A3, PLP1, CLDN19, MAP7, NEFM, COPG2, PGM5, MAP4, SNTA1, SNTB2, PRPH	1286	187	18811	1.79911	0.999996	0.271254	0.264969
GOTERM_MF_DIRECT	GO:0008048~calcium sensitive guanylate cyclase activator activity	4	0.29347	0.00903526	RCVRN, GUCA1B, GUCA1A, GUCA1C	1286	7	18811	8.35859	0.999996	0.271254	0.264969
GOTERM_MF_DIRECT	GO:0030506~ankyrin binding	6	0.440205	0.00964269	SPTBN4, OBSCN, CDH1, KCNQ2, ATP1A1, KCTD6	1286	20	18811	4.38826	0.999998	0.283331	0.276766
GOTERM_MF_DIRECT	GO:0019905~syntaxin binding	11	0.807043	0.0110471	NAPB, SNAP25, SYT1, STXBP1, VAMP1, CPLX1, CPLX4, SYT7, VAMP2, SYT17, CPLX3	1286	64	18811	2.51411	1	0.317833	0.310468
GOTERM_MF_DIRECT	GO:0030276~clathrin binding	9	0.660308	0.01183	SYT4, SYT1, BIN1, SYT13, AP3B2, SNAP91, NCALD, SYT7, SYT17	1286	46	18811	2.86191	1	0.330275	0.322622
GOTERM_MF_DIRECT	GO:0042910~xenobiotic transporter activity	6	0.440205	0.0119578	SLC47A2, SLC22A5, SLC47A1, ABCC5, SLC2A1, SLC29A4	1286	21	18811	4.17929	1	0.330275	0.322622
GOTERM_MF_DIRECT	GO:0044594~17-beta-hydroxysteroid dehydrogenase (NAD+) activity	5	0.366838	0.0124713	DHRS11, HSD17B2, HSD17B14, AKR1C2, HSD17B8	1286	14	18811	5.22412	1	0.337703	0.329878
GOTERM_MF_DIRECT	GO:0005504~fatty acid binding	8	0.586941	0.0133085	RBP7, GSTM2, ACOX2, CRABP1, RBP1, PMP2, PTGDS, FABP12	1286	38	18811	3.07948	1	0.341489	0.333576
GOTERM_MF_DIRECT	GO:0034632~retinol transporter activity	3	0.220103	0.0133529	RBP4, ABCA4, STRA6	1286	3	18811	14.6275	1	0.341489	0.333576
GOTERM_MF_DIRECT	GO:0004768~stearoyl-CoA 9-desaturase activity	3	0.220103	0.0133529	FADS2, SCD, SCD5	1286	3	18811	14.6275	1	0.341489	0.333576
GOTERM_MF_DIRECT	GO:1903136~cuprous ion binding	4	0.29347	0.0137281	PRNP, SNCG, SNCB, SNCA	1286	8	18811	7.31376	1	0.344699	0.336712
GOTERM_MF_DIRECT	GO:0030553~cGMP binding	5	0.366838	0.0161027	PDE6H, PDE6G, CNGA1, CNGB3, CNGB1	1286	15	18811	4.87584	1	0.392245	0.383157
GOTERM_MF_DIRECT	GO:0030170~pyridoxal phosphate binding	10	0.733676	0.0161897	DDC, GOT1, PSAT1, GLDC, CTH, SHMT1, GAD1, HDC, GOT2, ETNPPL	1286	58	18811	2.52199	1	0.392245	0.383157
GOTERM_MF_DIRECT	GO:0005515~protein binding	892	65.4439	0.0182416	PID1, TESK2, CLDN2, SCAMP5, LIPE, DPYSL4, TMEM88, FAM110B, CKMT1B, LRAT, WLS, PKNOX2, SAMD11, HES6, GABARAPL1, ZFYVE21, HDHD3, ISL1, RNASE1, SLC5A6, RBP7, RBP4, PRKAR1A, RBP3, RBP1, HACD1, TTYH2, TTYH1, SHMT1, CRABP1, LYPD6, CYB5R2, SULT1A1, FAM221A, RDH12, RDH11, RDH10, PIP5K1B, PPARGC1A, GSTM3, GSTM2, B4GAT1, TMEM98, GSTM5, ACHE, PIGP, WFIKKN2, PCMTD2, JPH2, JPH3, NEFL, NEFM, TPSAB1, NEFH, ARG2…	1286	12539	18811	1.04057	1	0.419096	0.409384
GOTERM_MF_DIRECT	GO:0031406~carboxylic acid binding	4	0.29347	0.0195585	PHYH, GOT1, GOT2, AKR1C2	1286	9	18811	6.50112	1	0.419096	0.409384
GOTERM_MF_DIRECT	GO:0005222~intracellular cAMP activated cation channel activity	4	0.29347	0.0195585	CNGA1, CNGB3, HCN1, CNGB1	1286	9	18811	6.50112	1	0.419096	0.409384
GOTERM_MF_DIRECT	GO:0019870~potassium channel inhibitor activity	4	0.29347	0.0195585	WNK2, ENSA, WNK4, NEDD4L	1286	9	18811	6.50112	1	0.419096	0.409384
GOTERM_MF_DIRECT	GO:0005388~calcium-transporting ATPase activity	4	0.29347	0.0195585	ATP2A2, ATP2B3, ATP2A1, ATP2B2	1286	9	18811	6.50112	1	0.419096	0.409384
GOTERM_MF_DIRECT	GO:0015297~antiporter activity	7	0.513573	0.0196408	SLC47A2, SLC24A1, SLC47A1, CLCN4, SLC35D3, SLC38A3, SLC8A2	1286	32	18811	3.19977	1	0.419096	0.409384
GOTERM_MF_DIRECT	GO:0005262~calcium channel activity	11	0.807043	0.0200476	TRPM1, RYR1, SLC24A1, GPM6A, CACNB2, MCOLN3, ITPR1, CACNA2D2, CACNA2D4, TRPM3, GRIN1	1286	70	18811	2.29861	1	0.419096	0.409384
GOTERM_MF_DIRECT	GO:0022841~potassium ion leak channel activity	5	0.366838	0.0203327	KCNK12, KCNK17, KCNK1, KCNK3, KCNK4	1286	16	18811	4.5711	1	0.419096	0.409384
GOTERM_MF_DIRECT	GO:0008191~metalloendopeptidase inhibitor activity	5	0.366838	0.0203327	COL4A3, WFIKKN2, RARRES1, TIMP3, TIMP4	1286	16	18811	4.5711	1	0.419096	0.409384
GOTERM_MF_DIRECT	GO:0005548~phospholipid transporter activity	5	0.366838	0.0203327	PITPNM1, ABCA4, PITPNA, ABCA7, PITPNC1	1286	16	18811	4.5711	1	0.419096	0.409384
GOTERM_MF_DIRECT	GO:0042803~protein homodimerization activity	64	4.69552	0.0218564	MYOM1, ACHE, TENM3, HSPB6, CITED1, GLDC, HSPB8, ATP2A1, IMPA2, RBPMS2, PITX2, KCNH2, TPD52, TPM2, TNNC1, NOG, ROM1, SERPINF2, HOGA1, SDIM1, ALDH3A2, ALDH1A3, ACOX2, KIT, CASQ2, ERP29, RDH5, ABCG4, HPD, CAMK2B, FICD, SHMT1, TYRP1, LPL, PDXP, ADRB2, RAP1GAP, RTN4, ADD2, FXR2, FLRT3, ALX1, KCNN2, CAMK2G, MEF2D, MAPK4, GSTM3, SYT4, TFAP2B, GSTM2, GSTM1, CHKA, EPHX2, ZBTB16, FZD9, DEFA3, TYR, TPD52L1,…	1286	713	18811	1.31299	1	0.440191	0.429991
GOTERM_MF_DIRECT	GO:0001786~phosphatidylserine binding	10	0.733676	0.0219936	RS1, SYT4, GAP43, JPH2, SYT1, CPNE6, SYT13, RPE65, SYT7, SYT17	1286	61	18811	2.39796	1	0.440191	0.429991
GOTERM_MF_DIRECT	GO:0015175~neutral amino acid transmembrane transporter activity	5	0.366838	0.0251839	SLC7A8, SLC3A2, SLC6A20, SLC7A10, SLC1A7	1286	17	18811	4.30221	1	0.463336	0.4526
GOTERM_MF_DIRECT	GO:0015459~potassium channel regulator activity	8	0.586941	0.0253125	DPP6, KCNIP3, KCNIP4, NEDD4L, KCNAB1, ADRB2, PRKCZ, DRD4	1286	43	18811	2.7214	1	0.463336	0.4526
GOTERM_MF_DIRECT	GO:0005308~creatine transmembrane transporter activity	3	0.220103	0.0254986	SLC6A8, SLC6A13, SLC16A9	1286	4	18811	10.9706	1	0.463336	0.4526
GOTERM_MF_DIRECT	GO:0052595~aliphatic-amine oxidase activity	3	0.220103	0.0254986	AOC3, AOC2, MAOA	1286	4	18811	10.9706	1	0.463336	0.4526
GOTERM_MF_DIRECT	GO:0015491~cation:cation antiporter activity	3	0.220103	0.0254986	SLC8A3, SLC22A4, SLC8A2	1286	4	18811	10.9706	1	0.463336	0.4526
GOTERM_MF_DIRECT	GO:0052596~phenethylamine:oxygen oxidoreductase (deaminating) activity	3	0.220103	0.0254986	AOC3, AOC2, MAOA	1286	4	18811	10.9706	1	0.463336	0.4526
GOTERM_MF_DIRECT	GO:0015226~carnitine transmembrane transporter activity	3	0.220103	0.0254986	SLC22A4, SLC22A5, SLC16A9	1286	4	18811	10.9706	1	0.463336	0.4526
GOTERM_MF_DIRECT	GO:0008017~microtubule binding	28	2.05429	0.025885	NUMA1, ARL3, MAST1, CAMSAP1, MAP6, NEFM, KIF21A, KIF1B, KIF21B, KIF3C, KIF1A, MAP4, NEFH, SYBU, DYNC1I1, SNCA, PRNP, CGN, FHDC1, DNM1, REEP1, FAM161A, HOOK1, REEP2, MAP6D1, MAPT, EZR, FGF13	1286	266	18811	1.53974	1	0.464249	0.453491
GOTERM_MF_DIRECT	GO:0044877~macromolecular complex binding	40	2.9347	0.0265503	CDKN1C, THRA, NUMA1, CLTA, FBLN1, ADRB2, CTSV, ENO2, PRKCZ, ENO3, PTPRF, SCAMP5, SLC9A3R1, GABRR1, TTR, EPCAM, CNGA1, NEFL, TUB, SREBF1, PRNP, HOMER2, GAD1, PTCH1, KRT8, MAPK8IP2, DNM1, GRIN1, AJAP1, GCHFR, DDB1, RBP4, CALY, DLG4, PLP1, CNGB3, PVALB, VAMP2, ATP6V1B1, CNGB1	1286	414	18811	1.41329	1	0.470076	0.459183
GOTERM_MF_DIRECT	GO:0005539~glycosaminoglycan binding	6	0.440205	0.029159	TGFBR3, VIT, PRNP, PODXL2, CRISPLD2, NDNF	1286	26	18811	3.37558	1	0.509729	0.497918
GOTERM_MF_DIRECT	GO:0044325~ion channel binding	17	1.24725	0.0295561	MPP2, PRNP, KCNB1, KCNIP3, CABP4, PDE4D, ATP2A2, NEDD4L, KCNAB1, RIMS3, PKP2, GPD1L, FGF13, SCN3B, SCN1B, VAMP2, SNTA1	1286	140	18811	1.7762	1	0.510213	0.49839
GOTERM_MF_DIRECT	GO:0016627~oxidoreductase activity, acting on the CH-CH group of donors	5	0.366838	0.0306732	ACOX2, COX15, TECR, DHCR7, TM7SF2	1286	18	18811	4.0632	1	0.522959	0.510841
GOTERM_MF_DIRECT	GO:0004601~peroxidase activity	7	0.513573	0.0335311	DUOX1, HBZ, HBG2, HBG1, HBB, HBA2, HBA1	1286	36	18811	2.84424	1	0.556296	0.543405
GOTERM_MF_DIRECT	GO:0019825~oxygen binding	7	0.513573	0.0335311	CYP26A1, HBZ, HBG2, HBG1, HBB, HBA2, HBA1	1286	36	18811	2.84424	1	0.556296	0.543405
GOTERM_MF_DIRECT	GO:0004364~glutathione transferase activity	6	0.440205	0.0338369	GSTZ1, GSTM3, GSTM2, GSTM1, GSTO2, GSTM5	1286	27	18811	3.25056	1	0.556296	0.543405
GOTERM_MF_DIRECT	GO:0005179~hormone activity	14	1.02715	0.0347262	EDN3, METRN, IGF2, ADM, CCK, PRL, FNDC5, NPPC, TTR, VGF, SST, NPY, VIP, CHGB	1286	109	18811	1.87876	1	0.564199	0.551126
GOTERM_MF_DIRECT	GO:0004745~retinol dehydrogenase activity	5	0.366838	0.0368113	RDH12, RDH8, RDH11, RDH10, RDH5	1286	19	18811	3.84935	1	0.583876	0.570347
GOTERM_MF_DIRECT	GO:0005246~calcium channel regulator activity	7	0.513573	0.0377916	GRM3, PRKCB, RRAD, CABP4, NPY, CABP5, NRXN2	1286	37	18811	2.76737	1	0.583876	0.570347
GOTERM_MF_DIRECT	GO:0051020~GTPase binding	7	0.513573	0.0377916	BIN1, PTPRN, RRAGD, RAB3IP, GNB3, CLTA, POU4F1	1286	37	18811	2.76737	1	0.583876	0.570347
GOTERM_MF_DIRECT	GO:0098632~protein binding involved in cell-cell adhesion	6	0.440205	0.0389542	NTNG1, BSG, CNTN1, VSTM2L, CNTN2, IGSF9	1286	28	18811	3.13447	1	0.583876	0.570347
GOTERM_MF_DIRECT	GO:0008289~lipid binding	20	1.46735	0.0389993	SH3GL3, MCOLN3, CADPS, ACOT11, STARD10, TEX2, FABP12, SCUBE2, NSFL1C, RBP7, RBP1, PACSIN3, UNC119, MAL, APOD, PMP2, OSBPL1A, CDK5R2, SH3GL2, OSBP2	1286	180	18811	1.62528	1	0.583876	0.570347
GOTERM_MF_DIRECT	GO:0086006~voltage-gated sodium channel activity involved in cardiac muscle cell action potential	3	0.220103	0.040588	SCN3B, SCN1B, SCN2B	1286	5	18811	8.77652	1	0.583876	0.570347
GOTERM_MF_DIRECT	GO:0005432~calcium:sodium antiporter activity	3	0.220103	0.040588	SLC8A3, SLC3A2, SLC8A2	1286	5	18811	8.77652	1	0.583876	0.570347
GOTERM_MF_DIRECT	GO:0031749~D2 dopamine receptor binding	3	0.220103	0.040588	CLIC6, PPP1R1B, DNM1	1286	5	18811	8.77652	1	0.583876	0.570347
GOTERM_MF_DIRECT	GO:0031721~hemoglobin alpha binding	3	0.220103	0.040588	HBG2, HBG1, HBB	1286	5	18811	8.77652	1	0.583876	0.570347
GOTERM_MF_DIRECT	GO:0015185~gamma-aminobutyric acid transmembrane transporter activity	3	0.220103	0.040588	SLC9A3R1, SLC32A1, SLC6A13	1286	5	18811	8.77652	1	0.583876	0.570347
GOTERM_MF_DIRECT	GO:0002046~opsin binding	3	0.220103	0.040588	SPTBN5, SAG, ARR3	1286	5	18811	8.77652	1	0.583876	0.570347
GOTERM_MF_DIRECT	GO:0005507~copper ion binding	9	0.660308	0.0425159	AOC3, PRNP, CCS, AOC2, DCT, TYR, MT3, F5, SNCA	1286	58	18811	2.26979	1	0.605304	0.591278
GOTERM_MF_DIRECT	GO:0015280~ligand-gated sodium channel activity	4	0.29347	0.0439457	SCNN1A, SHROOM2, ASIC2, ASIC1	1286	12	18811	4.87584	1	0.619276	0.604927
GOTERM_MF_DIRECT	GO:0008236~serine-type peptidase activity	9	0.660308	0.0463643	CFD, DPP6, DPP7, RELN, RBP3, CTSG, TPSAB1, PRSS12, KLK11	1286	59	18811	2.23132	1	0.646759	0.631773
GOTERM_MF_DIRECT	GO:0008022~protein C-terminus binding	22	1.61409	0.0469336	SH3GL3, SPTBN5, SYT1, CITED1, NUMA1, ZBTB16, HSPB7, ATP2A2, ATP2B2, FBLN1, ATP1B1, BAIAP2, DNM1, DLG4, ID1, NEFL, EZR, PFKM, KCNK3, SH3GL2, VAMP2, SHANK2	1286	208	18811	1.54714	1	0.648153	0.633134
GOTERM_MF_DIRECT	GO:0009055~electron carrier activity	10	0.733676	0.0480577	ALDH4A1, QDPR, AKR7A3, AOC2, ALDH2, GLDC, CYCS, SDHC, ETFB, SDHA	1286	70	18811	2.08965	1	0.657106	0.64188
GOTERM_MF_DIRECT	GO:0005201~extracellular matrix structural constituent	16	1.17388	0.0499022	FBN2, SPON1, TFPI2, FBLN1, THSD4, MFAP4, VTN, CILP, OPTC, ABI3BP, COL4A3, COL4A6, COL8A2, COL9A1, ZP3, IMPG1	1286	138	18811	1.69595	1	0.675636	0.659981
GOTERM_MF_DIRECT	GO:0015179~L-amino acid transmembrane transporter activity	6	0.440205	0.0505312	SLC47A1, SLC7A8, SLC38A11, SLC7A10, SLC38A3, SLC7A2	1286	30	18811	2.92551	1	0.677511	0.661812
GOTERM_MF_DIRECT	GO:0036094~small molecule binding	5	0.366838	0.0510495	LCNL1, LCN12, SHMT1, LCN2, PTGDS	1286	21	18811	3.48274	1	0.677878	0.662171
GOTERM_MF_DIRECT	GO:0016616~oxidoreductase activity, acting on the CH-OH group of donors, NAD or NADP as acceptor	7	0.513573	0.0525735	HPGD, RDH11, RDH10, CRYL1, GPD1L, HSD17B8, IDH3A	1286	40	18811	2.55982	1	0.691467	0.675445
GOTERM_MF_DIRECT	GO:0005313~L-glutamate transmembrane transporter activity	4	0.29347	0.0543067	SLC25A18, SLC17A6, SLC17A7, SLC1A7	1286	13	18811	4.50078	1	0.707524	0.691129
GOTERM_MF_DIRECT	GO:0098919~structural constituent of postsynaptic density	3	0.220103	0.0581631	MPP2, DLG4, SHANK2	1286	6	18811	7.31376	1	0.730211	0.713291
GOTERM_MF_DIRECT	GO:0031698~beta-2 adrenergic receptor binding	3	0.220103	0.0581631	SLC9A3R1, DLG4, PDE4D	1286	6	18811	7.31376	1	0.730211	0.713291
GOTERM_MF_DIRECT	GO:0008131~primary amine oxidase activity	3	0.220103	0.0581631	AOC3, AOC2, MAOA	1286	6	18811	7.31376	1	0.730211	0.713291
GOTERM_MF_DIRECT	GO:0070324~thyroid hormone binding	3	0.220103	0.0581631	ALDH1A3, TTR, THRA	1286	6	18811	7.31376	1	0.730211	0.713291
GOTERM_MF_DIRECT	GO:0047555~3',5'-cyclic-GMP phosphodiesterase activity	4	0.29347	0.0657163	PDE6H, PDE6G, PDE6B, PDE6A	1286	14	18811	4.17929	1	0.803135	0.784525
GOTERM_MF_DIRECT	GO:0008195~phosphatidate phosphatase activity	4	0.29347	0.0657163	PLPPR5, PLPP3, LPIN1, PLPP2	1286	14	18811	4.17929	1	0.803135	0.784525
GOTERM_MF_DIRECT	GO:0052650~NADP-retinol dehydrogenase activity	4	0.29347	0.0657163	RDH12, RDH8, RDH11, RDH10	1286	14	18811	4.17929	1	0.803135	0.784525
GOTERM_MF_DIRECT	GO:0030552~cAMP binding	5	0.366838	0.0678782	POPDC3, PRKAR1A, PDE4D, HCN1, CNGB1	1286	23	18811	3.1799	1	0.808101	0.789376
GOTERM_MF_DIRECT	GO:0005248~voltage-gated sodium channel activity	5	0.366838	0.0678782	CACNA1I, SCN1B, CACNA1G, HCN1, SCN2B	1286	23	18811	3.1799	1	0.808101	0.789376
GOTERM_MF_DIRECT	GO:0003707~steroid hormone receptor activity	5	0.366838	0.0678782	OR51E2, ESRRB, ESRRG, RXRG, NR2E3	1286	23	18811	3.1799	1	0.808101	0.789376
GOTERM_MF_DIRECT	GO:0051087~chaperone binding	13	0.953778	0.0722531	PRNP, FICD, HSPB6, ATP1A2, LRP2, ATP1A1, DNAJB2, DNAJA4, BIN1, PDPN, ERP29, MAPT, GNB5	1286	110	18811	1.72871	1	0.852834	0.833072
GOTERM_MF_DIRECT	GO:0046961~proton-transporting ATPase activity, rotational mechanism	5	0.366838	0.0772374	ATP6V1G2, ATP6V0E2, ATP6V1C2, ATP6V0A1, ATP6V1B1	1286	24	18811	3.0474	1	0.863067	0.843068
GOTERM_MF_DIRECT	GO:0031402~sodium ion binding	3	0.220103	0.0778142	CAPN3, ATP1A2, ATP1A1	1286	7	18811	6.26894	1	0.863067	0.843068
GOTERM_MF_DIRECT	GO:0005502~11-cis retinal binding	3	0.220103	0.0778142	ABCA4, RHO, RLBP1	1286	7	18811	6.26894	1	0.863067	0.843068
GOTERM_MF_DIRECT	GO:0005223~intracellular cGMP activated cation channel activity	3	0.220103	0.0778142	CNGA1, CNGB3, CNGB1	1286	7	18811	6.26894	1	0.863067	0.843068
GOTERM_MF_DIRECT	GO:0005347~ATP transmembrane transporter activity	3	0.220103	0.0778142	SLC25A42, SLC25A23, SLC25A25	1286	7	18811	6.26894	1	0.863067	0.843068
GOTERM_MF_DIRECT	GO:0043878~glyceraldehyde-3-phosphate dehydrogenase (NAD+) (non-phosphorylating) activity	3	0.220103	0.0778142	ALDH3A2, ALDH2, ALDH1A1	1286	7	18811	6.26894	1	0.863067	0.843068
GOTERM_MF_DIRECT	GO:0016229~steroid dehydrogenase activity	4	0.29347	0.0781197	BDH1, HSD17B2, RDH5, AKR1C2	1286	15	18811	3.90067	1	0.863067	0.843068
GOTERM_MF_DIRECT	GO:0005452~inorganic anion exchanger activity	4	0.29347	0.0781197	SLC22A6, SLC4A2, SLC22A8, SLC4A5	1286	15	18811	3.90067	1	0.863067	0.843068
GOTERM_MF_DIRECT	GO:0042577~lipid phosphatase activity	4	0.29347	0.0914552	EPHX2, PLPPR5, PLPP3, PLPP2	1286	16	18811	3.65688	1	1	0.977536
GOTERM_MF_DIRECT	GO:0017022~myosin binding	5	0.366838	0.0977579	ACTC1, MLPH, MYRIP, TRAK1, VAMP2	1286	26	18811	2.81299	1	1	0.977536
GOTERM_MF_DIRECT	GO:0004435~phosphatidylinositol phospholipase C activity	5	0.366838	0.0977579	CHRM3, PLCB4, PLCH2, GDPD5, PLCD4	1286	26	18811	2.81299	1	1	0.977536
GOTERM_MF_DIRECT	GO:0004806~triglyceride lipase activity	5	0.366838	0.0977579	LIPE, LIPG, PNPLA3, LPL, PLA1A	1286	26	18811	2.81299	1	1	0.977536
GOTERM_MF_DIRECT	GO:0030674~protein binding, bridging	12	0.880411	0.0978699	DDB1, MLPH, FLRT2, FLRT3, COL8A2, NEFL, ATP1B2, FSCN2, MAPT, ATP1B1, NEFH, TJP2	1286	104	18811	1.68779	1	1	0.977536
GOTERM_MF_DIRECT	GO:0001758~retinal dehydrogenase activity	3	0.220103	0.0991762	ALDH1A3, ALDH1A2, ALDH1A1	1286	8	18811	5.48532	1	1	0.977536
GOTERM_MF_DIRECT	GO:0035727~lysophosphatidic acid binding	3	0.220103	0.0991762	GAP43, PNPLA3, LPAR1	1286	8	18811	5.48532	1	1	0.977536
GOTERM_MF_DIRECT	GO:0019871~sodium channel inhibitor activity	3	0.220103	0.0991762	NEDD4L, SCN3B, SCN1B	1286	8	18811	5.48532	1	1	0.977536
GOTERM_MF_DIRECT	GO:0015085~calcium ion transmembrane transporter activity	3	0.220103	0.0991762	ITPR1, ATP2B3, SLC8A2	1286	8	18811	5.48532	1	1	0.977536
GOTERM_MF_DIRECT	GO:0015187~glycine transmembrane transporter activity	3	0.220103	0.0991762	SLC7A8, SLC32A1, SLC6A9	1286	8	18811	5.48532	1	1	0.977536
GOTERM_MF_DIRECT	GO:0005391~sodium:potassium-exchanging ATPase activity	3	0.220103	0.0991762	ATP1A2, ATP1A1, ATP1B1	1286	8	18811	5.48532	1	1	0.977536

## Sheet: KEGG
Category	Term	Count	%	PValue	Genes	List Total	Pop Hits	Pop Total	Fold Enrichment	Bonferroni	Benjamini	FDR
KEGG_PATHWAY	hsa01100:Metabolic pathways	184	13.4996	1.62144e-13	GALNT11, AHCYL2, ALDH1L1, GLDC, SAT2, OGDHL, ENO2, COX6A2, ENO3, CNDP1, TM7SF2, FADS2, LIPG, ENPP2, CKMT1B, LRAT, MLYCD, ENPP6, PTGDS, PDE8B, GYG2, GLUL, CA14, ATP6V1G2, HGD, ENTPD3, ACSL1, DHDH, SDHC, HOGA1, SDHA, ALDH3A2, ACOT2, GAPDHS, IDNK, PLPP3, PLPP2, HPD, PFKFB2, KMT2E, HACD1, PFKFB3, MAOA, COX15, SHMT1, GMPR, PLA2G5, ACACB, FHIT, ACAT1, FUT3, NME1-NME2, AANAT, MAN2A2, RDH12, RDH11, RDH10…	593	1539	8156	1.64438	5.20317e-11	5.20483e-11	4.70218e-11
KEGG_PATHWAY	hsa04727:GABAergic synapse	26	1.90756	2.03499e-09	GABRB3, GABRB1, GLS2, ADCY1, CACNA1F, GNGT1, GABRR1, GNG3, GNGT2, GNG7, GNG8, SLC38A3, GLUL, GABBR2, GABARAPL1, SLC12A5, SLC32A1, PRKCB, GAD1, SLC6A13, SLC6A12, GABRG2, GNG13, GNAO1, GNB3, GNB5	593	89	8156	4.01796	6.53231e-07	2.90078e-07	2.62064e-07
KEGG_PATHWAY	hsa04744:Phototransduction	15	1.10051	2.71101e-09	SLC24A1, RCVRN, PDE6G, GUCA1B, GUCA1A, GUCA1C, GNGT1, GNAT2, CNGA1, SAG, RHO, PDE6B, PDE6A, GNAT1, CNGB1	593	29	8156	7.11403	8.70234e-07	2.90078e-07	2.62064e-07
KEGG_PATHWAY	hsa04724:Glutamatergic synapse	26	1.90756	4.25955e-07	GLS2, ITPR1, GRIK1, ADCY1, SLC1A7, GRM3, GNGT1, PPP3R1, GNG3, GNGT2, GNG7, GNG8, SLC17A6, SLC17A7, SLC38A3, GLUL, PRKCB, HOMER2, GRIN1, GNG13, GNAO1, PLCB4, DLG4, GNB3, GNB5, SHANK2	593	114	8156	3.13683	0.000136722	2.80636e-05	2.53534e-05
KEGG_PATHWAY	hsa04721:Synaptic vesicle cycle	21	1.54072	4.37127e-07	SNAP25, ATP6V1G2, SLC32A1, SYT1, STXBP1, SLC6A13, SLC6A12, CLTA, SLC1A7, CPLX1, CPLX4, DNM1, CPLX3, SLC6A9, SLC17A6, SLC17A7, ATP6V0E2, VAMP2, ATP6V1B1, ATP6V1C2, ATP6V0A1	593	78	8156	3.70294	0.000140308	2.80636e-05	2.53534e-05
KEGG_PATHWAY	hsa00330:Arginine and proline metabolism	16	1.17388	1.41684e-06	ARG2, CKM, GOT1, MAOA, CKMT1A, GOT2, SAT2, HOGA1, CNDP1, ALDH3A2, CKMT2, ALDH4A1, ALDH2, CKMT1B, CKB, PRODH	593	50	8156	4.40121	0.000454703	7.58011e-05	6.84807e-05
KEGG_PATHWAY	hsa01200:Carbon metabolism	24	1.76082	6.53525e-06	GOT1, GLDC, SHMT1, PGAM2, GOT2, DLST, OGDHL, SDHC, ENO2, SDHA, ENO3, ACAT1, ALDH6A1, PC, PSAT1, HKDC1, RGN, ALDOC, IDNK, ACO2, ACADS, PFKM, FBP2, IDH3A	593	115	8156	2.87036	0.00209562	0.000299688	0.000270746
KEGG_PATHWAY	hsa05032:Morphine addiction	20	1.46735	2.18681e-05	GABRB3, GABBR2, GABRB1, SLC32A1, PRKCB, PDE4D, ADCY1, GABRG2, GNG13, GNGT1, GNAO1, GNG3, GABRR1, GNGT2, GNG7, ADORA1, GNB3, GNG8, GNB5, PDE8B	593	91	8156	3.02281	0.00699515	0.000877457	0.000792718
KEGG_PATHWAY	hsa04261:Adrenergic signaling in cardiomyocytes	27	1.98092	2.48569e-05	CAMK2B, ATP2A2, ATP1A2, ATP2A1, ADRB2, ATP1A1, ADCY1, CACNA1F, SLC8A2, CACNG3, CAMK2G, SCN1B, TPM2, TNNC1, CACNA2D2, ATP2B3, ATP2B2, CACNA2D4, ATP1B2, ATP1B1, SLC8A3, MYL4, CACNB2, ACTC1, PLCB4, PPP2R2C, PPP2R2B	593	150	8156	2.47568	0.00794741	0.000886563	0.000800944
KEGG_PATHWAY	hsa00350:Tyrosine metabolism	12	0.880411	3.01949e-05	GSTZ1, AOC3, DDC, AOC2, GOT1, DCT, HGD, MAOA, GOT2, TYRP1, TYR, HPD	593	36	8156	4.5846	0.00964589	0.000969256	0.000875652
KEGG_PATHWAY	hsa04260:Cardiac muscle contraction	19	1.39398	4.07776e-05	TPM2, TNNC1, CACNA2D2, ATP2A2, ATP2A1, ATP1A2, ATP1B2, CACNA2D4, ATP1A1, ATP1B1, CACNA1F, COX6A2, SLC8A2, SLC8A3, MYL4, CACNB2, ACTC1, CASQ2, CACNG3	593	87	8156	3.0037	0.0130046	0.00118996	0.00107505
KEGG_PATHWAY	hsa04020:Calcium signaling pathway	36	2.64123	5.06512e-05	CAMK2B, RYR1, CHRM3, ITPR1, ATP2A2, ATP2A1, ADRB2, ADCY1, CACNA1F, SLC8A2, CACNA1G, CACNA1I, PPP3R1, EDNRB, FGF9, ERBB3, PDGFD, CAMK2G, MCOLN3, PRKCB, TNNC1, NTRK3, VEGFB, ATP2B3, PHKA1, ATP2B2, GRIN1, SLC8A3, ITPKB, PLCB4, ADORA2B, CASQ2, CASQ1, PLCD4, FGFR3, SLC25A4	593	240	8156	2.06307	0.016128	0.00135492	0.00122407
KEGG_PATHWAY	hsa04713:Circadian entrainment	20	1.46735	5.57428e-05	CAMK2B, RYR1, PRKCB, ITPR1, ADCY1, CACNA1G, GNG13, GRIN1, GNGT1, GNAO1, CACNA1I, GNG3, RASD1, GNGT2, PLCB4, GNG7, GNB3, GNG8, GNB5, CAMK2G	593	97	8156	2.83583	0.0177348	0.00137642	0.00124349
KEGG_PATHWAY	hsa01230:Biosynthesis of amino acids	16	1.17388	0.000262176	ARG2, GOT1, SHMT1, PGAM2, GOT2, ENO2, ENO3, ASS1, PC, PSAT1, CTH, ALDOC, ACO2, GLUL, PFKM, IDH3A	593	75	8156	2.93414	0.0807246	0.00601132	0.00543079
KEGG_PATHWAY	hsa04978:Mineral absorption	14	1.02715	0.000292757	MT1M, ATP2B3, ATP2B2, MT1X, ATP1A2, ATP1B2, ATP1A1, ATP1B1, SLC8A2, SLC8A3, MT1F, MT1G, MT1H, STEAP2	593	60	8156	3.20922	0.089707	0.006265	0.00565997
KEGG_PATHWAY	hsa04972:Pancreatic secretion	19	1.39398	0.00034452	CPA3, CHRM3, PRKCB, PLA2G2A, ITPR1, ATP2A2, ATP2B3, ATP2A1, ATP2B2, CCK, ATP1A2, ATP1B2, PLA2G5, ADCY1, SLC4A2, ATP1A1, ATP1B1, PLCB4, CA2	593	102	8156	2.56198	0.104712	0.00691193	0.00624442
KEGG_PATHWAY	hsa04725:Cholinergic synapse	20	1.46735	0.000450418	CAMK2B, ACHE, CHRM3, CHRNA3, PRKCB, ITPR1, ADCY1, CACNA1F, GNG13, GNGT1, GNAO1, GNG3, GNGT2, PLCB4, GNG7, KCNQ2, GNB3, GNG8, GNB5, CAMK2G	593	113	8156	2.4343	0.134646	0.00850494	0.00768359
KEGG_PATHWAY	hsa00360:Phenylalanine metabolism	7	0.513573	0.000607815	AOC3, DDC, AOC2, GOT1, MAOA, GOT2, HPD	593	16	8156	6.01728	0.177304	0.0108394	0.00979258
KEGG_PATHWAY	hsa04964:Proximal tubule bicarbonate reclamation	8	0.586941	0.00089903	CA2, GLS2, CA4, ATP1A2, ATP1B2, ATP1A1, ATP1B1, SLC38A3	593	23	8156	4.78393	0.250777	0.0151272	0.0136663
KEGG_PATHWAY	hsa04723:Retrograde endocannabinoid signaling	23	1.68745	0.000954744	GABRB3, GABRB1, FAAH, SLC32A1, PRKCB, ITPR1, ABHD6, ADCY1, CACNA1F, GABRG2, GNG13, GNGT1, GNAO1, GNG3, GABRR1, GNGT2, PLCB4, GNG7, GNB3, GNG8, SLC17A6, SLC17A7, GNB5	593	148	8156	2.13741	0.264069	0.0151272	0.0136663
KEGG_PATHWAY	hsa04971:Gastric acid secretion	15	1.10051	0.000990808	CAMK2B, CHRM3, PRKCB, ITPR1, ATP1A2, ATP1B2, ADCY1, SLC4A2, ATP1A1, ATP1B1, PLCB4, CA2, SST, EZR, CAMK2G	593	76	8156	2.71456	0.272548	0.0151272	0.0136663
KEGG_PATHWAY	hsa00250:Alanine, aspartate and glutamate metabolism	10	0.733676	0.00103676	ALDH4A1, ALDH5A1, GOT1, GLS2, GAD1, GOT2, RIMKLA, GLUL, ASPA, ASS1	593	37	8156	3.71724	0.283209	0.0151272	0.0136663
KEGG_PATHWAY	hsa04911:Insulin secretion	16	1.17388	0.00119102	CAMK2B, CHRM3, SNAP25, PRKCB, SLC2A1, CCK, ATP1A2, ATP1B2, ADCY1, ATP1A1, ATP1B1, CACNA1F, PLCB4, KCNN2, CAMK2G, VAMP2	593	86	8156	2.55885	0.317876	0.0160202	0.014473
KEGG_PATHWAY	hsa04961:Endocrine and other factor-regulated calcium reabsorption	12	0.880411	0.00123576	SLC8A3, PLCB4, PRKCB, CLTA, ATP2B3, ATP2B2, ATP1A2, ATP1B2, ATP1A1, ATP1B1, DNM1, SLC8A2	593	53	8156	3.11407	0.327614	0.0160202	0.014473
KEGG_PATHWAY	hsa04728:Dopaminergic synapse	21	1.54072	0.00126073	CAMK2B, DDC, MAOA, PRKCB, ITPR1, GNG13, GNGT1, GNAO1, GNG3, GNGT2, PLCB4, CALY, PPP2R2C, PPP2R2B, GNG7, PPP1R1B, GNB3, GNG8, GNB5, CAMK2G, DRD4	593	132	8156	2.1881	0.332991	0.0160202	0.014473
KEGG_PATHWAY	hsa00410:beta-Alanine metabolism	9	0.660308	0.00129758	ALDH3A2, AOC3, ALDH6A1, AOC2, ALDH2, GAD1, MLYCD, ACADS, CNDP1	593	31	8156	3.99304	0.340844	0.0160202	0.014473
KEGG_PATHWAY	hsa05414:Dilated cardiomyopathy	17	1.24725	0.00136887	TPM2, TNNC1, CACNA2D2, ATP2A2, ATP2A1, ADCY1, CACNA2D4, CACNA1F, SLC8A2, SLC8A3, CACNB2, ACTC1, DES, SGCA, CACNG3, EMD, SGCG	593	96	8156	2.43557	0.355776	0.0162743	0.0147027
KEGG_PATHWAY	hsa04726:Serotonergic synapse	19	1.39398	0.00149018	GABRB3, GABRB1, DDC, MAOA, PRKCB, ITPR1, CACNA1F, GNG13, GNGT1, GNAO1, GNG3, CYP4X1, GNGT2, PLCB4, GNG7, GNB3, GNG8, KCNN2, GNB5	593	115	8156	2.27237	0.380414	0.0170838	0.015434
KEGG_PATHWAY	hsa04925:Aldosterone synthesis and secretion	17	1.24725	0.00171138	CAMK2B, PRKCB, ITPR1, ATP2B3, ATP2B2, ATP1A2, ATP1B2, ADCY1, ATP1A1, ATP1B1, CACNA1F, CACNA1G, CACNA1I, LIPE, PLCB4, CAMK2G, KCNK3	593	98	8156	2.38586	0.422949	0.0189433	0.0171138
KEGG_PATHWAY	hsa05410:Hypertrophic cardiomyopathy	16	1.17388	0.00191225	TPM2, TNNC1, CACNA2D2, ATP2A2, ATP2A1, CACNA2D4, CACNA1F, SLC8A2, SLC8A3, CACNB2, ACTC1, DES, SGCA, CACNG3, EMD, SGCG	593	90	8156	2.44512	0.459046	0.0204611	0.0184851
KEGG_PATHWAY	hsa04022:cGMP-PKG signaling pathway	24	1.76082	0.00210097	ITPR1, ATP2A2, ATP2B3, ATP2A1, ATP2B2, ATP1A2, ATP1B2, ADCY1, ADRB2, ATP1A1, ATP1B1, CACNA1F, SLC8A2, SLC8A3, NPPC, PPP3R1, PLCB4, EDNRB, ADORA1, CNGA1, GTF2IRD1, SLC25A4, MEF2D, CNGB1	593	167	8156	1.97659	0.490905	0.0217552	0.0196542
KEGG_PATHWAY	hsa00830:Retinol metabolism	13	0.953778	0.00324727	RETSAT, RDH8, RPE65, CYP26A1, ALDH1A3, RDH12, RDH11, RDH10, ALDH1A2, ALDH1A1, RDH5, LRAT, BCO1	593	68	8156	2.6294	0.647981	0.0324591	0.0293245
KEGG_PATHWAY	hsa05412:Arrhythmogenic right ventricular cardiomyopathy	14	1.02715	0.00333692	CACNA2D2, ATP2A2, ATP2A1, CACNA2D4, CACNA1F, SLC8A2, SLC8A3, CACNB2, DES, SGCA, PKP2, CACNG3, EMD, SGCG	593	77	8156	2.50069	0.657999	0.0324591	0.0293245
KEGG_PATHWAY	hsa04024:cAMP signaling pathway	28	2.05429	0.00510233	CAMK2B, PTGER2, ATP2A2, ATP1A2, ATP2A1, ADRB2, ATP1A1, ADCY1, CACNA1F, LIPE, NPY, ADORA1, CNGA1, CAMK2G, GABBR2, EDN3, PDE4D, PTCH1, ATP2B3, ATP2B2, ATP1B2, ATP1B1, GRIN1, SST, PPP1R1B, CNGB3, VIP, CNGB1	593	221	8156	1.74256	0.806416	0.048172	0.0435199
KEGG_PATHWAY	hsa04970:Salivary secretion	15	1.10051	0.0062196	CHRM3, PRKCB, ITPR1, ATP2B3, ATP2B2, ATP1A2, ATP1B2, ADCY1, ADRB2, SLC4A2, ATP1A1, ATP1B1, BEST2, PLCB4, VAMP2	593	92	8156	2.24247	0.865033	0.0570426	0.0515338
KEGG_PATHWAY	hsa01040:Biosynthesis of unsaturated fatty acids	7	0.513573	0.01133	FADS2, HACD1, ELOVL4, SCD, TECR, SCD5, ACOT2	593	27	8156	3.5658	0.974208	0.0995223	0.0899111
KEGG_PATHWAY	hsa04371:Apelin signaling pathway	19	1.39398	0.0114714	RYR1, ITPR1, ADCY1, SLC8A2, GNG13, GNGT1, SLC8A3, MYL4, LIPE, GNG3, GNGT2, PLCB4, CDH1, GNG7, GNB3, GNG8, GNB5, PPARGC1A, MEF2D	593	139	8156	1.88002	0.975366	0.0995223	0.0899111
KEGG_PATHWAY	hsa00561:Glycerolipid metabolism	11	0.807043	0.0130537	ALDH3A2, ALDH2, GPAM, LIPG, PNPLA3, LPL, PLPP3, LPIN1, PLPP2, AGPAT2, AGPAT3	593	62	8156	2.44019	0.985269	0.110269	0.0996204
KEGG_PATHWAY	hsa04919:Thyroid hormone signaling pathway	17	1.24725	0.0137566	PFKFB2, THRA, PRKCB, SLC2A1, DIO3, ATP2A2, ATP2A1, ATP1A2, ATP1B2, ATP1A1, ATP1B1, BMP4, PLCB4, RCAN2, PLCD4, RXRG, PFKM	593	121	8156	1.93235	0.988281	0.113227	0.102293
KEGG_PATHWAY	hsa04974:Protein digestion and absorption	15	1.10051	0.0163446	CPA3, KCNJ13, SLC3A2, ATP1A2, ATP1B2, ATP1A1, ATP1B1, SLC8A2, SLC8A3, SLC7A8, COL4A3, COL4A6, COL20A1, COL8A2, COL9A1	593	103	8156	2.00298	0.994958	0.131165	0.118498
KEGG_PATHWAY	hsa00340:Histidine metabolism	6	0.440205	0.0185326	ALDH3A2, ALDH2, MAOA, HDC, ASPA, CNDP1	593	22	8156	3.75103	0.997533	0.141073	0.127449
KEGG_PATHWAY	hsa00220:Arginine biosynthesis	6	0.440205	0.0185326	ARG2, GOT1, GLS2, GOT2, GLUL, ASS1	593	22	8156	3.75103	0.997533	0.141073	0.127449
KEGG_PATHWAY	hsa00020:Citrate cycle (TCA cycle)	7	0.513573	0.0188977	PC, DLST, SDHC, OGDHL, ACO2, SDHA, IDH3A	593	30	8156	3.20922	0.997811	0.141073	0.127449
KEGG_PATHWAY	hsa01212:Fatty acid metabolism	10	0.733676	0.0205781	FADS2, HACD1, ELOVL4, ACSL1, SCD, TECR, SCD5, ACADS, HSD17B8, ACAT1	593	57	8156	2.41295	0.998737	0.150127	0.135629
KEGG_PATHWAY	hsa00010:Glycolysis / Gluconeogenesis	11	0.807043	0.0217885	ALDH3A2, G6PC2, ALDH2, HKDC1, PGAM2, GAPDHS, ALDOC, ENO2, ENO3, PFKM, FBP2	593	67	8156	2.25809	0.999151	0.155424	0.140415
KEGG_PATHWAY	hsa05033:Nicotine addiction	8	0.586941	0.0234005	GABRB3, GABRB1, GABRR1, SLC32A1, SLC17A6, SLC17A7, GABRG2, GRIN1	593	40	8156	2.75076	0.9995	0.15982	0.144386
KEGG_PATHWAY	hsa00260:Glycine, serine and threonine metabolism	8	0.586941	0.0234005	AOC3, AOC2, MAOA, PSAT1, GLDC, CTH, SHMT1, PGAM2	593	40	8156	2.75076	0.9995	0.15982	0.144386
KEGG_PATHWAY	hsa00564:Glycerophospholipid metabolism	14	1.02715	0.0243	ACHE, CHKA, PLA2G2A, PLA2G5, AGPAT2, AGPAT3, ETNPPL, GPAM, CHPT1, GPD1L, PLPP3, LPIN1, PLPP2, PLA1A	593	98	8156	1.96483	0.999628	0.162506	0.146812
KEGG_PATHWAY	hsa00051:Fructose and mannose metabolism	7	0.513573	0.0293398	PFKFB2, PFKFB3, GMDS, HKDC1, ALDOC, PFKM, FBP2	593	33	8156	2.91747	0.999929	0.191962	0.173424
KEGG_PATHWAY	hsa00380:Tryptophan metabolism	8	0.586941	0.0299006	ALDH3A2, DDC, AANAT, ALDH2, MAOA, CYP1B1, DLST, ACAT1	593	42	8156	2.61977	0.999941	0.191962	0.173424
KEGG_PATHWAY	hsa00910:Nitrogen metabolism	5	0.366838	0.0305947	CA12, CA2, CA4, GLUL, CA14	593	17	8156	4.04523	0.999953	0.192567	0.17397
KEGG_PATHWAY	hsa04966:Collecting duct acid secretion	6	0.440205	0.0421883	ATP6V1G2, CA2, ATP6V0E2, ATP6V1C2, ATP6V0A1, ATP6V1B1	593	27	8156	3.0564	0.999999	0.260432	0.235281
KEGG_PATHWAY	hsa04918:Thyroid hormone synthesis	11	0.807043	0.0435534	DUOX1, PLCB4, TTR, PRKCB, ITPR1, ATP1A2, ATP1B2, LRP2, ADCY1, ATP1A1, ATP1B1	593	75	8156	2.01722	0.999999	0.263786	0.238311
KEGG_PATHWAY	hsa04922:Glucagon signaling pathway	14	1.02715	0.0454189	CAMK2B, GCGR, PGAM2, SLC2A1, ITPR1, PHKA1, ACACB, G6PC2, PPP3R1, PLCB4, PPARGC1A, CAMK2G, PFKM, FBP2	593	107	8156	1.79956	1	0.26999	0.243916
KEGG_PATHWAY	hsa04926:Relaxin signaling pathway	16	1.17388	0.046376	VEGFB, ADCY1, PRKCZ, GNG13, GNGT1, GNAO1, GNG3, GNGT2, PLCB4, EDNRB, GNG7, COL4A3, COL4A6, GNB3, GNG8, GNB5	593	129	8156	1.7059	1	0.270667	0.244528
KEGG_PATHWAY	hsa04960:Aldosterone-regulated sodium reabsorption	7	0.513573	0.0482961	PRKCB, SCNN1A, NEDD4L, ATP1A2, ATP1B2, ATP1A1, ATP1B1	593	37	8156	2.60207	1	0.272637	0.246308
KEGG_PATHWAY	hsa00650:Butanoate metabolism	6	0.440205	0.0484122	ALDH5A1, BDH1, GAD1, HMGCS2, ACADS, ACAT1	593	28	8156	2.94724	1	0.272637	0.246308
KEGG_PATHWAY	hsa04973:Carbohydrate digestion and absorption	8	0.586941	0.051161	G6PC2, PLCB4, PRKCB, HKDC1, ATP1A2, ATP1B2, ATP1A1, ATP1B1	593	47	8156	2.34107	1	0.28315	0.255805
KEGG_PATHWAY	hsa04976:Bile secretion	12	0.880411	0.0564112	CA2, EPHX1, SLC2A1, KCNN2, ATP1A2, ATP1B2, SLC4A2, ADCY1, ATP1A1, SLC22A8, ATP1B1, SLC4A5	593	89	8156	1.85444	1	0.306915	0.277275
KEGG_PATHWAY	hsa04916:Melanogenesis	13	0.953778	0.0611643	CAMK2B, PRKCB, TYRP1, FZD9, MITF, ADCY1, TYR, GNAO1, PLCB4, EDNRB, DCT, KIT, CAMK2G	593	101	8156	1.77029	1	0.327229	0.295627
KEGG_PATHWAY	hsa00630:Glyoxylate and dicarboxylate metabolism	6	0.440205	0.0623994	GLDC, SHMT1, HOGA1, ACO2, GLUL, ACAT1	593	30	8156	2.75076	1	0.328364	0.296653
KEGG_PATHWAY	hsa04975:Fat digestion and absorption	7	0.513573	0.0882825	GOT2, PLA2G2A, PLA2G5, PLPP3, PLPP2, AGPAT2, ACAT1	593	43	8156	2.23899	1	0.457076	0.412934
KEGG_PATHWAY	hsa04929:GnRH secretion	9	0.660308	0.0902725	GABBR2, CACNA1I, PLCB4, PRKCB, ITPR1, KCNN2, CACNA1F, CACNA1G, HCN1	593	64	8156	1.93413	1	0.45996	0.41554
KEGG_PATHWAY	hsa04152:AMPK signaling pathway	14	1.02715	0.0944159	PFKFB2, SREBF1, PFKFB3, SCD5, ACACB, LIPE, G6PC2, PPP2R2C, SCD, PPP2R2B, MLYCD, PPARGC1A, PFKM, FBP2	593	120	8156	1.60461	1	0.473555	0.427822
KEGG_PATHWAY	hsa05231:Choline metabolism in cancer	12	0.880411	0.0973269	SLC22A4, SLC44A3, SLC22A5, CHKA, PRKCB, PDGFD, CHPT1, PIP5K1B, PLPP3, PLPP2, RALGDS, WASF3	593	98	8156	1.68414	1	0.480645	0.434228
