# Supplementary material for: Autophagy and senescence of rat retinal precursor cells under high glucose
Source: Front Endocrinol (Lausanne). 2023 Jan 4;13:1047642. doi: 10.3389/fendo.2022.1047642 (PMC9846177; doi:10.3389/fendo.2022.1047642)
Supplement: Supplementary file 6 [file Table_3.xlsx]

## Sheet: BP
Category	Term	Count	%	PValue	Genes	List Total	Pop Hits	Pop Total	Fold Enrichment	Bonferroni	Benjamini	FDR
GOTERM_BP_DIRECT	GO:0001525~angiogenesis	59	4.92487	4.35405e-20	COL18A1, NRP1, ROBO4, ECM1, CXCL8, SERPINE1, TNFAIP2, PIK3CG, ESM1, ZC3H12A, NRCAM, HTATIP2, PDGFRB, TNFRSF12A, ANXA2, SYK, UNC5B, VASH1, HSPG2, COL4A2, PXDN, RHOJ, APLNR, COL8A1, MYH9, ANGPTL2, ITGA5, ANGPTL1, ENG, COL15A1, ENPEP, CALCRL, SHC1, ECSCR, THY1, PTGS2, HIF1A, APOLD1, TYMP, DLL4, SRPX2, CALD1, CXCR3, CCL2, HMOX1, ANGPT2, JAG1, NOS3, TIE1, MCAM, CAV1, FN1, PLXDC1, ARHGAP24, APLN, FMNL3…	1116	252	19256	4.03974	2.04118e-16	2.04118e-16	1.97892e-16
GOTERM_BP_DIRECT	GO:0006954~inflammatory response	71	5.92654	3.07738e-16	CXCL9, ECM1, CXCL8, TNFAIP6, LOXL3, TNFAIP3, TCIRG1, ITGAL, LIPA, TNF, PIK3CG, PSTPIP1, ZC3H12A, CASP4, NFKBIZ, STAB1, C3AR1, OLR1, TNFRSF4, HAVCR2, GBP5, ANXA1, TICAM2, RIPK2, F2R, CYBB, AP3B1, CYBA, HSPG2, TLR1, TMIGD3, HCK, IL1B, DPEP1, CHST1, TLR8, TLR7, TLR4, PTGER4, LXN, CCL3L1, CCL3L3, C5AR1, CXCR4, LY96, FPR3, PTGS2, THBS1, AIF1, PTGS1, CCL8, IFI16, TBXA2R, CXCR3, CCL5, CCL3, CCL2, NLRP3,…	1116	411	19256	2.9807	1.56142e-12	6.89178e-13	6.68156e-13
GOTERM_BP_DIRECT	GO:0007155~cell adhesion	85	7.09516	4.41027e-16	SEMA5A, ITGB1, COL18A1, SPON2, TNFAIP6, TGFB1I1, COL12A1, TNC, LAMC2, PTPRK, LAMC1, HAPLN3, ITGAL, RND3, CLDN1, HAPLN1, COMP, PSTPIP1, ALCAM, CDH2, STAB1, ITGAX, EMILIN2, NRCAM, CD36, CD34, EDIL3, CD33, POSTN, ENTPD1, TNFRSF12A, VWF, ITGA4, CD300A, ITGA2, ITGA1, CLDN11, CLEC4A, CLDN5, HCK, VCAN, COL6A2, FEZ1, COL6A1, PXDN, CDH11, CERCAM, COL6A3, COL8A1, ITGA5, ENG, COL15A1, PCDH10, TROAP, NTM, LA…	1116	557	19256	2.63309	2.08189e-12	6.89178e-13	6.68156e-13
GOTERM_BP_DIRECT	GO:0030199~collagen fibril organization	25	2.08681	7.68026e-15	FOXC2, COL14A1, COL11A1, COL12A1, LOXL3, COMP, ADAMTS2, SERPINH1, COLGALT1, ADAMTS7, ANXA2, LUM, P3H4, EXT1, GREM1, COL1A1, MMP11, COL3A1, BMP1, COL1A2, COL5A1, LOX, COL5A3, COL5A2, PXDN	1116	60	19256	7.18937	3.59126e-11	9.00127e-12	8.7267e-12
GOTERM_BP_DIRECT	GO:0030198~extracellular matrix organization	38	3.17195	7.23335e-13	COL18A1, COL15A1, OLFML2B, ECM2, COL14A1, COL11A1, TNFRSF11B, OLFML2A, TNF, FBLN2, ADAMTS5, ADAMTS2, PRDX4, SLC39A8, ADAMTS9, ADAMTS6, ADAMTS7, POSTN, MMP1, FOXF1, MMP9, GFAP, COL1A1, MMP11, COL3A1, CCDC80, COL1A2, COL4A2, COL5A1, MMP16, COL4A1, COL5A3, MMP23B, COL5A2, PXDN, COL8A1, VWA1, TGFBI	1116	165	19256	3.97376	3.39088e-09	6.78199e-10	6.57512e-10
GOTERM_BP_DIRECT	GO:0051607~defense response to virus	45	3.75626	2.08979e-12	SPON2, CXCL9, IFI6, ZC3HAV1, IFIT1, DDX60, IFNA8, IFIT3, IFIT2, OASL, IFIH1, IFI16, TRIM5, ZC3H12A, CASP1, ITGAX, PMAIP1, GBP1, IKBKE, TRIM22, IFNAR2, MLKL, KCNJ8, IL10RB, DDX58, STAT1, APOBEC3H, CARD8, MX2, CARD9, RNASE6, EIF2AK2, ISG15, PARP9, RNASE2, IL6, SLFN11, OAS1, IFI27, OAS2, IRF1, OAS3, F2RL1, TLR8, TLR7	1116	231	19256	3.36126	9.79685e-09	1.63282e-09	1.58302e-09
GOTERM_BP_DIRECT	GO:0009615~response to virus	30	2.50417	3.91839e-12	CXCR4, ZC3HAV1, IFIT1, DDX60, TNF, IFIT3, IFIT2, OASL, IFIH1, CCL8, CCL5, TRIM22, IVNS1ABP, IFNAR2, BATF3, IFNGR1, DDX58, MX2, IFI44, EIF2AK2, IRAK3, ISG15, NMI, CXCL12, CDK6, OAS1, OAS2, OAS3, TNFSF4, TLR8	1116	111	19256	4.66337	1.83696e-08	2.6242e-09	2.54415e-09
GOTERM_BP_DIRECT	GO:0006955~immune response	69	5.7596	2.01116e-11	CD86, CXCL8, GPR65, LST1, ETS1, TNF, PIK3CG, CTSS, TNFSF13B, IL27RA, PNP, RGS1, TNFSF10, CTLA4, CD36, JAK2, IKBKE, TNFRSF4, GPSM3, TRIM22, IL4R, HLA-B, HLA-F, CLEC4A, TLR1, ZAP70, CD8A, IL1B, PXDN, IRF8, TLR8, TLR7, TLR4, HLA-DQB1, PTGER4, IGSF6, C5AR1, WAS, IFI6, CXCR4, CD1C, THBS1, CRIP1, HLA-DMA, HLA-DMB, CCL8, CXCR3, CCL5, CCL3, CCL2, ICOS, FCGR1A, MICB, IL32, CD74, HLA-DRB4, IL10RB, GZMA, LI…	1116	492	19256	2.41984	9.42831e-08	1.17854e-08	1.14259e-08
GOTERM_BP_DIRECT	GO:0006915~apoptotic process	79	6.59432	2.58241e-11	AVEN, TNFRSF6B, SH3KBP1, GPR65, SLC40A1, TNFAIP3, TCIRG1, COMP, LGALS1, MECOM, PPP1R13L, CASP3, ZC3H12A, CASP4, CHEK1, TNFSF10, CASP1, JAK2, PHLDA2, RNF152, ZNF443, HTATIP2, SH3GLB1, SRGN, MEF2C, TNFRSF12A, APAF1, UNC5B, RIPK2, IGFBP3, CKAP2, PAWR, MMP9, MFSD10, THOC6, GREM1, MELK, IFI27, IRF1, IL1B, DPEP1, BIRC5, DOCK1, TP53, BIRC2, TNFRSF21, BIRC3, ARHGEF6, C5AR1, ECSCR, IFI6, CXCR4, TNFRSF11B,…	1116	607	19256	2.24564	1.21063e-07	1.34515e-08	1.30412e-08
GOTERM_BP_DIRECT	GO:0098609~cell-cell adhesion	37	3.08848	2.46728e-10	SHC1, COL14A1, FBLIM1, THY1, ITGAL, LPP, PDLIM1, CDH5, SRPX2, LGALS1, CDH2, ITGAX, NRCAM, CD58, ICOS, CD34, S100A11, CD33, MPZL2, ANXA1, CD93, ITGA4, ANXA2, FOXF1, TMOD3, ITGA2, ITGA1, VMP1, CD2, KRT18, CDH11, FAT1, PECAM1, MYH9, ESAM, ITGA5, LIMS1	1116	190	19256	3.36008	1.15666e-06	1.15666e-07	1.12138e-07
GOTERM_BP_DIRECT	GO:0032760~positive regulation of tumor necrosis factor production	27	2.25376	3.59655e-10	SASH3, SPON2, CD84, LY96, RASGRP1, THBS1, IFIH1, CCL3, CD14, CD36, JAK2, HAVCR2, SYK, IFNGR1, DDX58, RIPK2, CARD9, CYBB, CYBA, CD2, TLR1, IL6, TYROBP, OAS1, OAS2, OAS3, TLR4	1116	108	19256	4.31362	1.68606e-06	1.53279e-07	1.48603e-07
GOTERM_BP_DIRECT	GO:0045766~positive regulation of angiogenesis	32	2.67112	4.5727e-09	SEMA5A, ITGB1, NRP1, ECM1, CXCL8, C5AR1, SERPINE1, ETS1, THBS1, HIF1A, CDH5, TBXA2R, CXCR3, ZC3H12A, C3AR1, ITGAX, EMILIN2, HMOX1, CD34, ANGPT2, PTGIS, NOS3, HGF, TIE1, VEGFC, CYBB, PGF, RUNX1, GREM1, IL1B, APLNR, ENG	1116	164	19256	3.36673	2.14366e-05	1.7864e-06	1.73191e-06
GOTERM_BP_DIRECT	GO:0001666~response to hypoxia	33	2.75459	1.62422e-08	CXCR4, ITPR2, PLOD2, PLOD1, ETS1, THBS1, HIF1A, TNF, APOLD1, HSP90B1, PDLIM1, HSD11B2, SCFD1, EDNRA, PLAU, CASP3, CASP1, CAPN2, HMOX1, POSTN, ANGPT2, APAF1, CAV1, ITGA2, VEGFC, CYBA, PGF, CXCL12, NOX4, PAM, BIRC2, ADA, ENG	1116	182	19256	3.12856	7.61405e-05	5.85718e-06	5.67852e-06
GOTERM_BP_DIRECT	GO:0071346~cellular response to interferon-gamma	23	1.91987	3.87228e-08	ACTR3, GBP5, ACTR2, CCL3L1, STAT1, CCL3L3, WAS, AIF1, CLDN1, TNF, CCL8, CCL5, KIF5B, CASP1, CCL3, ZYX, IRF8, CCL2, CD58, RAB7B, GBP1, TLR4, HLA-DQB1	1116	99	19256	4.00862	0.000181516	1.29666e-05	1.25711e-05
GOTERM_BP_DIRECT	GO:0032755~positive regulation of interleukin-6 production	23	1.91987	8.24109e-08	CD74, SPON2, SYK, DDX58, RIPK2, F2R, CARD9, CYBA, SCIMP, AIF1, TNF, IFIH1, TLR1, IL6, TYROBP, IL1B, TNFSF4, F2RL1, TLR8, TLR7, CD36, RAB7B, TLR4	1116	103	19256	3.85294	0.000386268	2.34487e-05	2.27334e-05
GOTERM_BP_DIRECT	GO:0007165~signal transduction	120	10.0167	8.44438e-08	OLFML2B, GMFG, DGKA, OLFML2A, EDNRA, PPP4R1, ALCAM, SIT1, RGS1, PLAU, CLEC5A, TNFSF10, PDGFRB, GUCY1A2, PRKCH, IL4R, IGFBP2, CLEC11A, PGF, INPP4B, TYROBP, SKAP2, ENPEP, SHC1, C5AR1, ITPR2, FPR3, TNFRSF11B, IQGAP1, ARHGAP15, HIF1A, RASGRP1, CORO1C, RACGAP1, INPP5D, ABL2, NLRP3, S100A11, STARD13, TNFRSF10B, PILRA, ARHGAP25, ARHGAP24, TNFRSF10D, EXT1, CXCL10, BST1, ARHGAP30, BMP1, CXCL12, TNFSF4, GN…	1116	1267	19256	1.6342	0.000395794	2.34487e-05	2.27334e-05
GOTERM_BP_DIRECT	GO:0032729~positive regulation of interferon-gamma production	20	1.66945	8.50315e-08	SASH3, RIPK2, ISG15, BTN3A2, RASGRP1, TNF, IL27RA, CD2, IL1B, TNFSF4, HLA-DPB1, IRF8, F2RL1, TLR8, TLR7, SLAMF6, CD14, JAK2, TLR4, HAVCR2	1116	79	19256	4.36822	0.000398548	2.34487e-05	2.27334e-05
GOTERM_BP_DIRECT	GO:0042102~positive regulation of T cell proliferation	18	1.5025	1.08694e-07	SASH3, CD86, ANXA1, CLECL1, AIF1, CORO1A, TNFSF13B, IL6, HLA-DMB, PNP, CD6, IL1B, CCL5, TNFSF4, HLA-DPB1, CD28, JAK2, HAVCR2	1116	65	19256	4.77816	0.000509428	2.68188e-05	2.60007e-05
GOTERM_BP_DIRECT	GO:0032731~positive regulation of interleukin-1 beta production	18	1.5025	1.08694e-07	GBP5, RIPK2, CARD8, PYHIN1, TNF, PANX1, IL6, TYROBP, IFI16, CASP1, CCL3, F2RL1, TLR8, NLRP3, MNDA, CD36, JAK2, TLR4	1116	65	19256	4.77816	0.000509428	2.68188e-05	2.60007e-05
GOTERM_BP_DIRECT	GO:0032722~positive regulation of chemokine production	15	1.25209	1.35014e-07	CD74, IL4R, RIPK2, CARD9, EIF2AK2, AIF1, HIF1A, TNF, IL6, TNFSF4, F2RL1, HMOX1, TLR7, TLR4, HAVCR2	1116	45	19256	5.75149	0.000632744	3.16472e-05	3.06819e-05
GOTERM_BP_DIRECT	GO:0030335~positive regulation of cell migration	38	3.17195	2.57186e-07	SEMA5A, ITGB1, TNFAIP6, ROCK2, LEF1, PDGFB, LAMC2, AIF1, CORO1A, THBS1, CLDN1, PPM1F, CDH5, PLAU, PODXL, CCL5, CCL3, ITGAX, JAK2, PDGFRB, FOXF1, MCAM, HGF, CAV1, F2R, ADAM10, LAMB1, MMP9, COL1A1, CXCL12, IL1B, PECAM1, F2RL1, CDH13, ITGA5, FERMT2, HBEGF, FERMT3	1116	256	19256	2.56121	0.00120496	5.74137e-05	5.56624e-05
GOTERM_BP_DIRECT	GO:0050921~positive regulation of chemotaxis	10	0.834725	3.86039e-07	PDGFRB, SUCNR1, CXCR3, PDGFB, F2RL1, CXCR4, TREM2, THBS1, AIF1, PPM1F	1116	19	19256	9.08131	0.00180811	8.22614e-05	7.97521e-05
GOTERM_BP_DIRECT	GO:0043547~positive regulation of GTPase activity	31	2.58765	4.1011e-07	DOCK6, ITGB1, CCL3L1, CCL3L3, WDR41, SNX13, ASAP1, ASAP2, THY1, RASGRP1, RASGRP3, DOCK10, RGS4, DOCK11, CCL8, ADAP2, RGS1, CCL5, CCL3, CCL2, ECT2, EVI5, CAV2, F2R, ARAP3, RP2, RGS10, F2RL1, AGRN, FERMT2, LIMS1	1116	188	19256	2.84515	0.00192075	8.35911e-05	8.10413e-05
GOTERM_BP_DIRECT	GO:0006935~chemotaxis	24	2.00334	5.36148e-07	CMTM7, RALA, CXCL9, CXCL8, C5AR1, ECSCR, PLAUR, MOSPD2, CXCR4, FPR3, RNASE2, TYMP, CXCL10, CCL8, CXCL12, FES, PLAU, CCL5, CXCR3, CCL3, C3AR1, RAC2, CCL2, DOCK2	1116	123	19256	3.36673	0.00251031	0.000104728	0.000101533
GOTERM_BP_DIRECT	GO:0071222~cellular response to lipopolysaccharide	31	2.58765	7.28906e-07	CD86, SPON2, CXCL9, CXCL8, SERPINE1, TNFAIP3, LY96, TFPI, TNF, TBXA2R, ZC3H12A, CASP1, ANKRD1, CAPN2, CCL2, NLRP3, CD14, CD36, JAK2, HAVCR2, MEF2C, TICAM2, NR1H4, CXCL10, IL6, IL1B, TNFSF4, IRF8, CD68, HAMP, TLR4	1116	193	19256	2.77145	0.00341128	0.000136684	0.000132515
GOTERM_BP_DIRECT	GO:0050729~positive regulation of inflammatory response	22	1.83639	1.1622e-06	PTGER4, SUCNR1, ITGA2, SERPINE1, OSM, GPR4, NMI, ETS1, PLA2G7, TNF, LGALS1, IL1B, TNFSF4, CASP4, NFKBIZ, CASP1, CCL3, NLRP3, TLR7, JAK2, TLR4, GPSM3	1116	110	19256	3.4509	0.00543358	0.000201792	0.000195637
GOTERM_BP_DIRECT	GO:0007229~integrin-mediated signaling pathway	22	1.83639	1.1622e-06	ITGB1, NRP1, SYK, ITGA4, ITGA2, ITGA1, PLEK, FN1, ADAM10, ISG15, THY1, ITGAL, HCK, COL3A1, ITGAX, ZYX, ITGBL1, MYH9, ITGA5, DOCK1, FERMT2, FERMT3	1116	110	19256	3.4509	0.00543358	0.000201792	0.000195637
GOTERM_BP_DIRECT	GO:0031663~lipopolysaccharide-mediated signaling pathway	13	1.08514	1.21802e-06	NOS3, RIPK2, LY86, LY96, TNF, HCK, CD6, IL1B, CCL5, CCL3, CCL2, CD14, TLR4	1116	39	19256	5.75149	0.00569382	0.000203932	0.000197711
GOTERM_BP_DIRECT	GO:0008285~negative regulation of cell proliferation	54	4.50751	1.2882e-06	COL18A1, CDKN1A, CXCL8, SERPINE2, TGFB1I1, PTPRK, ETS1, IFIT3, CDH5, RB1CC1, TRIM24, JAK2, CD33, IGFBP3, ITGA1, F2R, P3H1, NGF, TMIGD3, ZEB1, IRF1, IL1B, C18ORF54, CDH13, TAX1BP3, TP53, SKAP2, CCL3L1, CCL3L3, PTGS2, THBS1, DLL4, SCIN, NACC2, TP53INP1, SMYD2, SLIT3, SH2B3, S100A11, E2F7, BCHE, CDKN2B, BCL11B, CDKN2A, NOS3, LIF, OSM, EIF2AK2, NMI, IL6, CDK6, DLC1, NOX4, PTPN6	1116	459	19256	2.02994	0.00602091	0.00020502	0.000198767
GOTERM_BP_DIRECT	GO:0060333~interferon-gamma-mediated signaling pathway	8	0.66778	1.31199e-06	HCK, SP100, IFNGR1, STAT1, IRF1, NMI, JAK2, TP53	1116	12	19256	11.503	0.00613174	0.00020502	0.000198767
GOTERM_BP_DIRECT	GO:0008284~positive regulation of cell proliferation	61	5.09182	1.63662e-06	CD86, ITGB1, HTR2B, TNC, LAMC2, TCIRG1, FOXM1, HAPLN3, ETS1, CDC20, ESM1, HMGN5, ITGAX, RAC2, TIMP1, PDGFRB, CLEC11A, F2R, RHOG, ADAM10, SOX11, AVPR1A, OSMR, RUNX2, PGF, GREM1, CLDN5, HCK, SAPCD2, IL1B, BIRC5, HCLS1, PHIP, KIF20B, ATF3, HBEGF, SHC1, SHMT2, LEF1, PDGFB, TTK, CRIP2, THBS1, AIF1, GRK5, HLX, CXCR3, S1PR3, MARCKSL1, LIF, OSM, FN1, VEGFC, NAP1L1, BST1, CXCL10, IL6, TNFSF4, PTPN6, CD248…	1116	549	19256	1.91716	0.00764311	0.000247499	0.000239949
GOTERM_BP_DIRECT	GO:0048661~positive regulation of smooth muscle cell proliferation	17	1.41903	1.83498e-06	PDGFRB, NOTCH3, CALCRL, STAT1, ITGA2, PDGFB, CYBA, PTGS2, AIF1, THBS1, TNF, IL6, CCL5, CDH13, HMOX1, TLR4, HBEGF	1116	70	19256	4.19037	0.0085655	0.000268824	0.000260624
GOTERM_BP_DIRECT	GO:0071260~cellular response to mechanical stimulus	19	1.58598	1.99481e-06	PTGER4, MAP3K2, ITGA2, TNFRSF10B, CYBA, PTGS2, COL1A1, IL1B, IRF1, CHEK1, CASP1, PIEZO2, ANKRD1, FAS, TLR8, TLR7, SLC38A2, TLR4, ENG	1116	87	19256	3.76822	0.00930811	0.000283384	0.00027474
GOTERM_BP_DIRECT	GO:0016477~cell migration	37	3.08848	2.1914e-06	ITGB1, ARF4, ENPEP, SH3KBP1, NTN4, TNFAIP3, LAMC1, PTPRK, IQGAP1, RND3, CORO1A, THBS1, PIK3CG, CORO1C, LIMA1, PODXL, SPDL1, CTHRC1, PDGFRB, LAMB3, LAMB1, ARPC5, PARP9, CDC42BPA, FMNL3, COL5A1, PALLD, RHOJ, FAT1, CDK1, FSCN1, ITGBL1, CD248, LCP1, DOCK2, DOCK1, ENG	1116	268	19256	2.38215	0.0102207	0.000302155	0.000292938
GOTERM_BP_DIRECT	GO:0071711~basement membrane organization	9	0.751252	3.20043e-06	EXT1, ITGB1, MMP11, COL3A1, COL4A1, CAV2, CAV1, PXDN, NID1	1116	18	19256	8.62724	0.0148917	0.000428675	0.000415599
GOTERM_BP_DIRECT	GO:0032757~positive regulation of interleukin-8 production	16	1.33556	3.37628e-06	CD74, SYK, DDX58, F2R, SERPINE1, TNF, CD2, TLR1, IL6, IL1B, F2RL1, TLR8, TLR7, CD14, CD58, TLR4	1116	65	19256	4.24726	0.0157034	0.000439667	0.000426256
GOTERM_BP_DIRECT	GO:0019886~antigen processing and presentation of exogenous peptide antigen via MHC class II	11	0.918197	4.21356e-06	CD74, HLA-DMA, HLA-DMB, HLA-DRB4, FCER1G, HLA-DPB1, HLA-DRA, IFI30, HLA-DOA, CTSS, HLA-DQB1	1116	30	19256	6.32664	0.0195594	0.00053387	0.000517585
GOTERM_BP_DIRECT	GO:0014068~positive regulation of phosphatidylinositol 3-kinase signaling	18	1.5025	4.41446e-06	PDGFRB, UNC5B, HGF, F2R, PDGFB, OSM, FN1, TREM2, TNF, DCN, CCL5, NEDD4, CD28, F2RL1, HCLS1, PTPN6, JAK2, HCST	1116	83	19256	3.74194	0.0204824	0.000544605	0.000527993
GOTERM_BP_DIRECT	GO:0042110~T cell activation	14	1.16861	4.64596e-06	ITK, CD84, WAS, CD3G, RASGRP1, PIK3CG, FKBP1A, CD2, ZAP70, CD8A, CD28, CD48, SLAMF6, ADA	1116	51	19256	4.73652	0.0215448	0.000558468	0.000541433
GOTERM_BP_DIRECT	GO:0045087~innate immune response	63	5.25876	5.89184e-06	SPON2, CD84, PRDM1, PIK3CG, IFIT3, OASL, IFIT2, IFIH1, PSTPIP1, TRIM5, CLEC5A, CASP4, TRIM22, HAVCR2, FCER1G, ANXA1, TICAM2, SYK, DDX58, RIPK2, RNASE6, HLA-B, CYBB, CYBA, PARP9, CLEC4A, TLR1, HCK, ZAP70, OAS1, IFI27, OAS2, ELF4, OAS3, TLR8, TLR7, TLR4, C1QB, CFI, IFI6, LY96, ZC3HAV1, DDX60, CORO1A, C7, IFI16, NLRP3, SLAMF6, CD14, FCGR1A, PPP1R14B, YES1, APOBEC3H, MX2, SIGLEC10, LY86, NR1H4, EIF2A…	1116	597	19256	1.82082	0.027243	0.000674417	0.000653845
GOTERM_BP_DIRECT	GO:0035987~endodermal cell differentiation	11	0.918197	5.89827e-06	COL4A2, LAMB3, ITGA4, COL11A1, COL12A1, COL6A1, FN1, COL8A1, LAMB1, ITGA5, MMP9	1116	31	19256	6.12256	0.0272724	0.000674417	0.000653845
GOTERM_BP_DIRECT	GO:0010628~positive regulation of gene expression	56	4.67446	7.93158e-06	MYLK2, CXCL8, TNC, TREM2, PRDM1, LRRC32, ETS1, TNF, ACTG2, CDH5, HMGN5, ZC3H12A, TRIM24, ITGAX, CD36, CD34, MEF2C, IFNGR1, DDX58, PAWR, SOX11, NGF, DKK1, RUNX2, ADAM19, CLDN5, TYROBP, IL1B, TLR4, TP53, ATF3, ENG, ROCK2, DLX5, LEF1, PDGFB, HIF1A, PPM1F, DLL4, TP53INP1, CCL3, SLC38A2, IL32, CD74, CDKN2A, NOS3, CAV1, LIF, FN1, MSN, IL6, CDK6, CD28, CDK1, ERCC6, LIMS1	1116	513	19256	1.88353	0.0365006	0.000847368	0.000821521
GOTERM_BP_DIRECT	GO:0007159~leukocyte cell-cell adhesion	11	0.918197	8.13574e-06	ITGB1, SYK, ITGA4, CCL5, PECAM1, CERCAM, OLR1, MSN, ITGA5, ITGAL, FERMT3	1116	32	19256	5.93123	0.0374223	0.000847368	0.000821521
GOTERM_BP_DIRECT	GO:0007094~mitotic spindle assembly checkpoint	11	0.918197	8.13574e-06	CDC20, CENPF, BIRC5, KNTC1, TTK, TRIP13, SPDL1, BUB1, NDC80, SPC24, AURKB	1116	32	19256	5.93123	0.0374223	0.000847368	0.000821521
GOTERM_BP_DIRECT	GO:0030889~negative regulation of B cell proliferation	9	0.751252	8.30159e-06	TYROBP, CD300A, CDKN2A, INPP5D, CASP3, PAWR, CTLA4, MNDA, TNFRSF21	1116	20	19256	7.76452	0.0381704	0.000847368	0.000821521
GOTERM_BP_DIRECT	GO:0045071~negative regulation of viral genome replication	13	1.08514	8.31462e-06	EIF2AK2, ISG15, ZC3HAV1, IFIT1, TNF, OASL, IFIH1, FAM111A, IFI16, OAS1, OAS2, OAS3, CCL5	1116	46	19256	4.87627	0.0382292	0.000847368	0.000821521
GOTERM_BP_DIRECT	GO:0010811~positive regulation of cell-substrate adhesion	12	1.00167	8.71573e-06	ECM2, CCDC80, FOXF1, PDGFB, COL8A1, ITGA5, JAK2, NID1, EDIL3, FBLN2, PPM1F, LIMS1	1116	39	19256	5.30907	0.040036	0.000869348	0.00084283
GOTERM_BP_DIRECT	GO:0034142~toll-like receptor 4 signaling pathway	8	0.66778	9.1361e-06	OAS1, RIPK2, NR1H4, LY96, CD14, NMI, SCIMP, TLR4	1116	15	19256	9.20239	0.041926	0.000892293	0.000865075
GOTERM_BP_DIRECT	GO:0006952~defense response	17	1.41903	9.7579e-06	IL32, CD84, CXCL9, STAT1, MX2, HLA-B, RNASE6, WAS, CYBB, INHBB, LILRB3, CLEC1A, CXCL12, STAT4, NOX4, NLRP3, CD48	1116	79	19256	3.71299	0.0447147	0.000916659	0.000888698
GOTERM_BP_DIRECT	GO:0008360~regulation of cell shape	25	2.08681	9.77666e-06	FBLIM1, SH3KBP1, LST1, ARHGAP18, ARHGAP15, RND3, CORO1A, MYL12A, FGD5, CCL3, RAC2, CCL2, ANXA1, RHOG, FN1, ARAP3, MSN, FMNL3, HCK, FES, DLC1, RHOJ, MYH9, PHIP, FERMT2	1116	155	19256	2.78298	0.0447987	0.000916659	0.000888698
GOTERM_BP_DIRECT	GO:0019882~antigen processing and presentation	13	1.08514	1.05812e-05	CD74, HLA-DRB4, HLA-B, HLA-F, CTSS, RAB32, EXT1, HLA-DMA, HLA-DMB, CD8A, HLA-DPB1, HLA-DRA, HLA-DQB1	1116	47	19256	4.77252	0.0483946	0.000968339	0.000938802
GOTERM_BP_DIRECT	GO:0019221~cytokine-mediated signaling pathway	25	2.08681	1.09313e-05	CSF2RA, IFNA8, IL27RA, STAT4, IL21R, CCL2, JAK2, IFNAR2, IL4R, IFNGR1, IL10RB, STAT1, RIPK2, IL10RA, CAV1, IRAK3, LILRB3, OSMR, HCK, IL6, IL1B, IL2RB, IL3RA, PTPN6, CRLF1	1116	156	19256	2.76514	0.0499553	0.000968339	0.000938802
GOTERM_BP_DIRECT	GO:0016525~negative regulation of angiogenesis	22	1.83639	1.09475e-05	SPARC, ANGPT2, SHC1, ROCK2, STAT1, TIE1, ECSCR, GPR4, VASH1, SULF1, THBS2, HSPG2, THBS1, DCN, NPPB, CXCL10, CLDN5, SPRED1, HHEX, COL4A2, CXCR3, STAB1	1116	126	19256	3.01269	0.0500275	0.000968339	0.000938802
GOTERM_BP_DIRECT	GO:0043065~positive regulation of apoptotic process	40	3.3389	1.6223e-05	ITGB1, TOP2A, HTRA1, PTGS2, TNF, IFIT2, SCIN, LGALS1, ZMAT3, CASP3, UBD, INPP5D, TP53INP1, TNFSF10, ANKRD1, EMILIN2, CTLA4, HMOX1, PMAIP1, PHLDA2, ECT2, BID, PDGFRB, TNFRSF12A, APAF1, CDKN2A, RIPK2, IGFBP3, GZMA, PAWR, TNFRSF10B, ADAM10, MMP9, IL6, MELK, STK17B, NOX4, FAS, MNDA, TP53	1116	328	19256	2.1042	0.073234	0.0014084	0.00136544
GOTERM_BP_DIRECT	GO:0043123~positive regulation of I-kappaB kinase/NF-kappaB signaling	28	2.33723	1.72405e-05	ECM1, HTR2B, ZC3HAV1, TNF, LGALS1, TRIM5, UBD, CASP1, TNFSF10, HMOX1, CD36, ECT2, IKBKE, TRIM22, CD74, TICAM2, RIPK2, NEK6, F2R, CARD9, TNFRSF10B, FKBP1A, IL1B, F2RL1, TRIM38, TLR4, BIRC2, BIRC3	1116	192	19256	2.51628	0.0776442	0.00146952	0.00142469
GOTERM_BP_DIRECT	GO:0032728~positive regulation of interferon-beta production	12	1.00167	1.89645e-05	IFIH1, OAS1, DDX58, OAS2, RIPK2, IRF1, OAS3, TLR8, TLR7, ISG15, ZC3HAV1, TLR4	1116	42	19256	4.92985	0.085069	0.0015876	0.00153918
GOTERM_BP_DIRECT	GO:0051301~cell division	44	3.67279	2.36049e-05	RALA, AHCTF1, CDCA5, PARD6G, NCAPG, KIF11, SMC4, AURKB, SMC2, CDC20, CCNB2, PTTG1, CCND1, MIS18BP1, RBBP8, KNTC1, OIP5, SPDL1, EVI5, PELO, BUB1, LRRCC1, DYNLT1, UBE2C, DYNLT3, NEK6, NDC80, EML4, SGO2, CENPE, TPX2, CENPF, CDK6, KIFC1, CENPJ, CKS2, CDK1, TACC3, BIRC5, KIF2C, NCAPD2, CEP63, KIF20B, SPC24	1116	382	19256	1.98743	0.104758	0.0019414	0.00188218
GOTERM_BP_DIRECT	GO:0002381~immunoglobulin production involved in immunoglobulin mediated immune response	8	0.66778	2.49186e-05	HLA-DMA, HLA-DMB, HLA-DRB4, HLA-DPB1, HLA-DRA, HLA-DOA, GAPT, HLA-DQB1	1116	17	19256	8.11976	0.110254	0.00201411	0.00195267
GOTERM_BP_DIRECT	GO:0042127~regulation of cell proliferation	25	2.08681	2.56514e-05	CXCL9, BMPR2, TNC, PRDM1, FOXM1, PTGS1, NUAK1, PLAU, CHEK1, STAT4, EMILIN2, BID, IER5, S100A11, ANXA1, IL4R, JAG1, STAT1, GNL3, CXCL10, NR5A2, FES, BCL6B, BIRC2, ENG	1116	164	19256	2.63026	0.113306	0.0020382	0.00197603
GOTERM_BP_DIRECT	GO:0050731~positive regulation of peptidyl-tyrosine phosphorylation	18	1.5025	2.88114e-05	CD74, NRP1, YES1, SYK, RIPK2, HGF, PDGFB, LIF, OSM, TREM2, IL6, PECAM1, HCLS1, CSPG4, CD36, ITGA5, JAK2, TP53	1116	95	19256	3.26927	0.126345	0.00225113	0.00218246
GOTERM_BP_DIRECT	GO:0098586~cellular response to virus	17	1.41903	2.98577e-05	IFNAR2, IFNGR1, IL10RB, IFI6, HIF1A, IFNA8, IFIH1, EXT1, CXCL10, IL6, OAS1, CCL5, ZC3H12A, NLRP3, TLR7, JAK2, IKBKE	1116	86	19256	3.41077	0.13062	0.00229464	0.00222465
GOTERM_BP_DIRECT	GO:0030155~regulation of cell adhesion	14	1.16861	3.73412e-05	CXCL8, ROCK2, LAMA4, TNC, PLAUR, CXCR4, GPR4, NUAK1, FES, PLAU, CXCR3, ABL2, CYTIP, ENG	1116	61	19256	3.96004	0.160592	0.00282348	0.00273735
GOTERM_BP_DIRECT	GO:0014911~positive regulation of smooth muscle cell migration	9	0.751252	3.93678e-05	PDGFRB, NRP1, POSTN, CCL5, ITGA2, PDGFB, NOX4, TLR4, S100A11	1116	24	19256	6.47043	0.16853	0.00292947	0.00284011
GOTERM_BP_DIRECT	GO:0007160~cell-matrix adhesion	19	1.58598	4.0163e-05	ITGB1, ECM2, ITGA4, ITGA2, ITGA1, FN1, ITGAL, NID1, THBS3, COL3A1, PARVG, COL5A3, ITGAX, ZYX, ITGBL1, ITGA5, CD34, FERMT2, FERMT3	1116	107	19256	3.06388	0.171624	0.00294194	0.0028522
GOTERM_BP_DIRECT	GO:0035633~maintenance of permeability of blood-brain barrier	10	0.834725	4.47909e-05	ITGB1, CLDN5, CDH5, IL6, PECAM1, ESAM, LAMC1, PTGS2, CLDN1, MFSD2A	1116	31	19256	5.56596	0.189403	0.00316163	0.00306519
GOTERM_BP_DIRECT	GO:0007015~actin filament organization	22	1.83639	4.48798e-05	MARCKSL1, TPM4, SH3KBP1, TPM2, TMOD3, ACTN1, RHOG, WAS, RND3, CORO1A, ARHGAP25, SHROOM4, CORO1C, DIAPH2, MYO1B, FSCN1, FAT1, RAC2, TMSB10, DBN1, MYO1F, MYO1G	1116	138	19256	2.75071	0.189741	0.00316163	0.00306519
GOTERM_BP_DIRECT	GO:0007204~positive regulation of cytosolic calcium ion concentration	24	2.00334	4.51855e-05	PTGER4, CD52, OXTR, TRPC6, GPR35, F2R, C5AR1, CXCR4, FPR3, ITPR3, CACNA1C, AVPR1A, ADRA1B, PIK3CG, EDNRA, TBXA2R, CXCR3, C3AR1, F2RL1, ABL2, NMUR2, S1PR3, CD36, JAK2	1116	159	19256	2.60445	0.190901	0.00316163	0.00306519
GOTERM_BP_DIRECT	GO:0060907~positive regulation of macrophage cytokine production	9	0.751252	5.49661e-05	PANX1, SPON2, CD74, RIPK2, CARD9, LAPTM5, TLR7, CD36, TLR4	1116	25	19256	6.21161	0.227164	0.00378943	0.00367384
GOTERM_BP_DIRECT	GO:0016064~immunoglobulin mediated immune response	8	0.66778	5.82761e-05	CD74, IL4R, FCER1G, INPP5D, CARD9, IL21R, TLR8, TCIRG1	1116	19	19256	7.26504	0.239064	0.0039594	0.00383862
GOTERM_BP_DIRECT	GO:0043066~negative regulation of apoptotic process	54	4.50751	6.18375e-05	AVEN, ARF4, CDKN1A, TNFRSF6B, HTR2B, SLC40A1, IFIT3, COMP, HMGN5, CASP3, CLEC5A, TIMP1, HTATIP2, PDGFRB, ANXA1, HGF, PLAUR, ADAM10, DKK1, MMP9, PAX2, THOC6, GREM1, HCK, DPEP1, BIRC5, PHIP, TP53, BIRC2, BIRC3, SHC1, LEF1, IFI6, THBS1, FSTL1, AIF1, HSP90B1, SOCS3, GRK5, TXNDC5, CD74, STIL, BCL11B, NR1H4, EIF2AK2, TNFRSF10D, IL6, KRT18, IL2RB, CD28, CDK1, FAS, ERCC5, EVI2B	1116	526	19256	1.77137	0.251664	0.00414134	0.00401502
GOTERM_BP_DIRECT	GO:0030593~neutrophil chemotaxis	16	1.33556	6.43967e-05	CXCL9, CXCL8, FCER1G, SYK, CCL3L1, CCL3L3, C5AR1, ITGA1, PIK3CG, CXCL10, CCL8, IL1B, CCL5, CCL3, DPEP1, CCL2	1116	82	19256	3.36673	0.260589	0.004252	0.0041223
GOTERM_BP_DIRECT	GO:1900119~positive regulation of execution phase of apoptosis	6	0.500835	6.68163e-05	PTGIS, FAP, CXCR3, DLC1, ZC3H12A, TP53	1116	9	19256	11.503	0.268929	0.00435048	0.00421778
GOTERM_BP_DIRECT	GO:0033627~cell adhesion mediated by integrin	11	0.918197	6.99792e-05	EXT1, ITGB1, ITGA4, ITGA2, ITGA1, ITGAX, EMILIN2, ITGBL1, ITGA5, ITGAL, FBN1	1116	40	19256	4.74498	0.27969	0.00449401	0.00435693
GOTERM_BP_DIRECT	GO:0002504~antigen processing and presentation of peptide or polysaccharide antigen via MHC class II	8	0.66778	8.51855e-05	HLA-DMA, HLA-DMB, HLA-DRB4, HLA-B, HLA-DPB1, HLA-DRA, HLA-DOA, HLA-DQB1	1116	20	19256	6.90179	0.329255	0.00539662	0.005232
GOTERM_BP_DIRECT	GO:0032733~positive regulation of interleukin-10 production	11	0.918197	8.77903e-05	SASH3, IL6, SYK, HGF, TNFSF4, CD28, F2RL1, TREM2, ISG15, CD34, TLR4	1116	41	19256	4.62925	0.337397	0.005474	0.00530703
GOTERM_BP_DIRECT	GO:0071560~cellular response to transforming growth factor beta stimulus	14	1.16861	8.88545e-05	CDKN2B, POSTN, MEF2C, YES1, APAF1, CAV1, CLDN1, COL1A1, ZEB1, COL4A2, ANKRD1, NOX4, LIMS1, FBN1	1116	66	19256	3.66004	0.340695	0.005474	0.00530703
GOTERM_BP_DIRECT	GO:0007166~cell surface receptor signaling pathway	36	3.00501	8.991e-05	CD86, OXTR, IGSF6, CALCRL, MS4A7, LY96, CD3G, CD3D, IL27RA, NPPB, CLEC1A, CXCR3, CCL2, MS4A14, CD59, CD14, CD36, FCGR1A, IFNAR2, ANXA1, MLKL, TNFRSF10B, LILRB3, CD2, CLEC4A, MS4A6A, CXCL10, FCGR2A, CD8A, PAPPA, ADGRF5, CD28, PECAM1, BIRC2, ADGRL2, BIRC3	1116	305	19256	2.03659	0.343949	0.005474	0.00530703
GOTERM_BP_DIRECT	GO:0001503~ossification	16	1.33556	9.87543e-05	FOXC2, ECM1, SPARC, THRA, COL11A1, CLEC11A, LRRC17, TCIRG1, MMP9, RUNX2, RUNX1, EXT1, COL1A1, BMP1, COL5A2, CDH11	1116	85	19256	3.2479	0.370597	0.00590934	0.00572908
GOTERM_BP_DIRECT	GO:0035025~positive regulation of Rho protein signal transduction	10	0.834725	9.95814e-05	PDGFRB, COL3A1, LPAR6, GPR35, GPR65, F2R, F2RL1, GPR4, LPAR4, F2RL3	1116	34	19256	5.07485	0.373033	0.00590934	0.00572908
GOTERM_BP_DIRECT	GO:0032753~positive regulation of interleukin-4 production	9	0.751252	0.000101714	SASH3, CD86, FCER1G, SYK, TNFSF4, CD28, CLECL1, NLRP3, HAVCR2	1116	27	19256	5.75149	0.379271	0.00596045	0.00577864
GOTERM_BP_DIRECT	GO:0097190~apoptotic signaling pathway	15	1.25209	0.000103473	PTGIS, APAF1, CAV1, IFI6, PAWR, INHBB, UACA, SLFN12, DAP, TYROBP, IFI27, CASP3, CASP1, CD28, RAI14	1116	76	19256	3.40549	0.384368	0.00598864	0.00580597
GOTERM_BP_DIRECT	GO:0031532~actin cytoskeleton reorganization	13	1.08514	0.000119161	NRP1, RALA, ANXA1, SHC1, GPR65, PLEK, CDC42BPA, ANTXR1, RAP2A, PARVG, MICALL2, MYH9, PLEK2	1116	59	19256	3.80183	0.428025	0.00681253	0.00660472
GOTERM_BP_DIRECT	GO:0032964~collagen biosynthetic process	6	0.500835	0.000127248	RCN3, COL1A1, COL5A1, SERPINH1, P3H4, TRAM2	1116	10	19256	10.3527	0.449307	0.00718722	0.00696798
GOTERM_BP_DIRECT	GO:0009887~animal organ morphogenesis	21	1.75292	0.000134878	COL18A1, NRP1, SYK, LAMB3, FOXF1, ITGA2, NTN4, VEGFC, LAMB1, LAMC2, LAMC1, HSPG2, DCN, LFNG, GREM1, COMP, ITGAX, CCL2, AGRN, PHLDA2, LY6H	1116	138	19256	2.62568	0.468659	0.00752748	0.00729786
GOTERM_BP_DIRECT	GO:0007596~blood coagulation	16	1.33556	0.000148109	ENTPD1, SERPINE2, VWF, ITGA2, PROS1, F2R, PLAUR, WAS, AP3B1, TFPI, PAPSS2, PLAU, F2RL1, CD59, CD36, F2RL3	1116	88	19256	3.13718	0.500618	0.00816862	0.00791945
GOTERM_BP_DIRECT	GO:0007507~heart development	28	2.33723	0.00015958	POPDC2, FOXC2, CDKN1A, OXTR, SPARC, CALCRL, SHC1, HTR2B, PDGFB, CACNA1C, CRIP1, PDLIM1, EDNRA, ADAP2, CASP3, RB1CC1, SMYD2, MEF2C, KCNJ8, FOXF1, FN1, MICAL2, COL3A1, LOX, APLNR, ZFPM2, PAM, FBN1	1116	218	19256	2.21617	0.526768	0.00869896	0.00843361
GOTERM_BP_DIRECT	GO:0045671~negative regulation of osteoclast differentiation	9	0.751252	0.00017731	MAFB, TNFAIP6, INPP5D, LRRC17, CCL3, TNFRSF11B, LILRB3, TLR4, FBN1	1116	29	19256	5.35484	0.564519	0.00955436	0.00926292
GOTERM_BP_DIRECT	GO:0002503~peptide antigen assembly with MHC class II protein complex	7	0.584307	0.000180058	HLA-DMA, HLA-DMB, HLA-DRB4, HLA-DPB1, HLA-DRA, HLA-DOA, HLA-DQB1	1116	16	19256	7.54884	0.570094	0.00959219	0.00929959
GOTERM_BP_DIRECT	GO:0042493~response to drug	34	2.83806	0.000200207	COL18A1, CDKN1A, OXTR, NNMT, HTR2B, TNFRSF11B, TYMS, PTGS2, THBS1, HSD11B2, LGALS1, PNP, CCND1, TBXA2R, CASP3, HMOX1, BCHE, ANXA1, STAT1, ITGA2, IGFBP2, CARD9, VEGFC, CYBB, CYBA, PGF, COL1A1, CENPF, LOX, CDK1, PAM, TP53, ADA, ENG	1116	293	19256	2.00223	0.60885	0.0105369	0.0102155
GOTERM_BP_DIRECT	GO:0030890~positive regulation of B cell proliferation	11	0.918197	0.000202287	SASH3, BST1, CD74, MEF2C, CDKN1A, GPR183, SLC39A10, TLR4, TNFRSF4, ADA, TNFSF13B	1116	45	19256	4.21776	0.612646	0.0105369	0.0102155
GOTERM_BP_DIRECT	GO:0009612~response to mechanical stimulus	13	1.08514	0.000229393	PTGER4, POSTN, ANGPT2, STAT1, IGFBP2, TNC, ETS1, THBS1, DCN, COL1A1, COL3A1, PIEZO2, CAPN2	1116	63	19256	3.56045	0.658878	0.0118175	0.011457
GOTERM_BP_DIRECT	GO:0050852~T cell receptor signaling pathway	18	1.5025	0.000238923	ITK, RIPK2, CD3G, BTN3A2, THY1, CD3D, ZAP70, CD8A, INPP5D, NFKBIZ, ZC3H12A, HLA-DPB1, CD28, CTLA4, PTPN6, ADA, TNFRSF21, HLA-DQB1	1116	112	19256	2.77304	0.673788	0.0121747	0.0118033
GOTERM_BP_DIRECT	GO:0071407~cellular response to organic cyclic compound	12	1.00167	0.000265469	MSR1, LGALS1, STAT1, FOXF1, CCL5, IL1B, ANKRD1, CDK1, CCL3, CCL2, CYBA, TNF	1116	55	19256	3.76461	0.711968	0.0132395	0.0128357
GOTERM_BP_DIRECT	GO:0033209~tumor necrosis factor-mediated signaling pathway	12	1.00167	0.000265469	PLVAP, KRT18, STAT1, FAS, JAK2, TNF, TP53, TNFRSF4, BIRC2, TNFSF13B, LIMS1, BIRC3	1116	55	19256	3.76461	0.711968	0.0132395	0.0128357
GOTERM_BP_DIRECT	GO:0001937~negative regulation of endothelial cell proliferation	10	0.834725	0.000309806	SPARC, STAT1, CAV2, CXCR3, CAV1, VASH1, SULF1, THBS1, TNF, ENG	1116	39	19256	4.42423	0.766038	0.0152881	0.0148218
GOTERM_BP_DIRECT	GO:0070106~interleukin-27-mediated signaling pathway	5	0.417362	0.000339814	OAS1, STAT1, OAS2, IL27RA, OASL	1116	7	19256	12.3246	0.79675	0.0162556	0.0157598
GOTERM_BP_DIRECT	GO:0031394~positive regulation of prostaglandin biosynthetic process	5	0.417362	0.000339814	CD74, ANXA1, IL1B, AVPR1A, PTGS2	1116	7	19256	12.3246	0.79675	0.0162556	0.0157598
GOTERM_BP_DIRECT	GO:1990776~response to angiotensin	5	0.417362	0.000339814	COL3A1, ROCK2, CYBB, IQGAP1, PTGS2	1116	7	19256	12.3246	0.79675	0.0162556	0.0157598
GOTERM_BP_DIRECT	GO:0001819~positive regulation of cytokine production	13	1.08514	0.000360628	PTGER4, ITK, CARD9, HTR2B, EIF2AK2, IRAK3, TNF, PIK3CG, BATF, IFI16, TNFSF4, CLEC5A, CD28	1116	66	19256	3.39861	0.815652	0.017077	0.0165561
GOTERM_BP_DIRECT	GO:0007076~mitotic chromosome condensation	7	0.584307	0.00037765	CDCA5, NUSAP1, NCAPG, NCAPD2, SMC4, PAM, SMC2	1116	18	19256	6.71008	0.829796	0.0173571	0.0168276
GOTERM_BP_DIRECT	GO:0030206~chondroitin sulfate biosynthetic process	7	0.584307	0.00037765	CSGALNACT1, CHST7, CHSY1, CHST15, CHSY3, CHST13, CHST3	1116	18	19256	6.71008	0.829796	0.0173571	0.0168276
GOTERM_BP_DIRECT	GO:0002063~chondrocyte development	7	0.584307	0.00037765	COMP, ECM1, BMPR2, CHSY1, COL11A1, SULF1, RUNX2	1116	18	19256	6.71008	0.829796	0.0173571	0.0168276
GOTERM_BP_DIRECT	GO:0034446~substrate adhesion-dependent cell spreading	12	1.00167	0.000430923	NRP1, PARVG, LAMB3, ITGA4, MICALL2, NTN4, FN1, LAMB1, LAMC1, ANTXR1, FERMT2, FERMT3	1116	58	19256	3.56989	0.867424	0.0196133	0.019015
GOTERM_BP_DIRECT	GO:0006468~protein phosphorylation	49	4.09015	0.000437436	ITK, BMPR2, GMFG, PIK3CG, STK10, EDNRA, PPP4R1, CCND1, RB1CC1, CHEK1, MAP3K8, JAK2, IKBKE, SCYL2, PRKCH, SYK, IGFBP3, ADAM10, IRAK3, HCK, ZAP70, MELK, BIRC5, ALPK2, HCST, ROCK2, PKN3, PDGFB, CSF2RA, AURKB, NUAK1, GRK5, CCL2, STK38L, MAP4K5, BUB1, PLK4, MAP3K2, MLKL, NEK6, NEK7, EIF2AK2, PHKB, CDC42BPA, SNRK, MEX3B, CDK6, STK17B, CDK1	1116	501	19256	1.68756	0.871413	0.0197183	0.0191168
GOTERM_BP_DIRECT	GO:0001938~positive regulation of endothelial cell proliferation	14	1.16861	0.000442514	PPP1R16B, SEMA5A, NRP1, ECM1, BMPR2, CAV2, PDGFB, HTR2B, VEGFC, CYBA, HIF1A, PGF, CXCL12, CDH13	1116	77	19256	3.13718	0.874439	0.0197572	0.0191545
GOTERM_BP_DIRECT	GO:0050870~positive regulation of T cell activation	9	0.751252	0.000466533	HLA-DMA, HLA-DMB, HLA-DRB4, HLA-DPB1, HLA-DRA, CCL2, THY1, HLA-DOA, HLA-DQB1	1116	33	19256	4.70577	0.887816	0.0206331	0.0200037
GOTERM_BP_DIRECT	GO:0051384~response to glucocorticoid	13	1.08514	0.000479539	BCHE, SPARC, IGFBP2, TYMS, HNMT, PTGS2, AIF1, TNF, HSD11B2, IL6, CASP3, PAPPA, PAM	1116	68	19256	3.29865	0.894455	0.0210101	0.0203692
GOTERM_BP_DIRECT	GO:2000406~positive regulation of T cell migration	7	0.584307	0.000525053	CXCL10, CXCL12, ITGA4, CCL5, ABL2, AIF1, CORO1A	1116	19	19256	6.35691	0.914744	0.0226887	0.0219967
GOTERM_BP_DIRECT	GO:0032727~positive regulation of interferon-alpha production	8	0.66778	0.000532372	IFIH1, DDX58, STAT1, RIPK2, TLR8, TLR7, ZC3HAV1, TLR4	1116	26	19256	5.30907	0.917621	0.0226887	0.0219967
GOTERM_BP_DIRECT	GO:0001782~B cell homeostasis	8	0.66778	0.000532372	DOCK10, SASH3, DOCK11, MEF2C, PPP2R3C, CASP3, TNFSF13B, GAPT	1116	26	19256	5.30907	0.917621	0.0226887	0.0219967
GOTERM_BP_DIRECT	GO:0051482~positive regulation of cytosolic calcium ion concentration involved in phospholipase C-activating G-protein coupled signaling pathway	9	0.751252	0.000579441	LPAR6, GPR35, GPR65, F2R, C3AR1, F2RL1, GPR4, LPAR4, F2RL3	1116	34	19256	4.56736	0.933941	0.0240391	0.0233058
GOTERM_BP_DIRECT	GO:0008015~blood circulation	9	0.751252	0.000579441	DLL4, CXCL10, CXCL12, STAT1, MYOF, C3AR1, OLR1, HOXB2, AVPR1A	1116	34	19256	4.56736	0.933941	0.0240391	0.0233058
GOTERM_BP_DIRECT	GO:0097193~intrinsic apoptotic signaling pathway	9	0.751252	0.000579441	IVNS1ABP, CDKN1A, APAF1, CUL2, CASP4, IFI6, PMAIP1, TP53, PPM1F	1116	34	19256	4.56736	0.933941	0.0240391	0.0233058
GOTERM_BP_DIRECT	GO:0071356~cellular response to tumor necrosis factor	20	1.66945	0.000602153	POSTN, CXCL8, CCL3L1, CCL3L3, CYBA, THBS1, CLDN1, IL18BP, COL1A1, CCL8, CCL5, ZC3H12A, CCL3, ANKRD1, CCL2, CD58, GBP1, HAMP, TNFRSF21, ADAMTS7	1116	143	19256	2.41321	0.940617	0.0247622	0.0240069
GOTERM_BP_DIRECT	GO:1901224~positive regulation of NIK/NF-kappaB signaling	13	1.08514	0.000629857	CD86, LAPTM5, EIF2AK2, TREM2, NMI, TNF, GREM1, IL1B, TLR7, CD14, TLR4, HAVCR2, LIMS1	1116	70	19256	3.2044	0.947854	0.0254549	0.0246785
GOTERM_BP_DIRECT	GO:0009611~response to wounding	13	1.08514	0.000629857	NRP1, VWF, F2R, PDGFB, TNC, FN1, INHBB, VASH1, GFAP, TMIGD3, HHEX, EDNRA, F2RL3	1116	70	19256	3.2044	0.947854	0.0254549	0.0246785
GOTERM_BP_DIRECT	GO:0071347~cellular response to interleukin-1	15	1.25209	0.000640381	PTGIS, CXCL8, CCL3L1, CCL3L3, INHBB, TFPI, HIF1A, CCL8, CCL5, ZC3H12A, CCL3, ANKRD1, CCL2, GBP1, ADAMTS7	1116	90	19256	2.87575	0.950365	0.025659	0.0248763
GOTERM_BP_DIRECT	GO:0032735~positive regulation of interleukin-12 production	10	0.834725	0.000669315	SYK, RIPK2, IRF1, TNFSF4, LAPTM5, IRF8, CD36, PLCB1, SCIMP, TLR4	1116	43	19256	4.01267	0.956665	0.0265911	0.02578
GOTERM_BP_DIRECT	GO:0009888~tissue development	9	0.751252	0.000713434	POSTN, NR5A2, LAMB3, NTN4, LAMB1, LAMC2, LAMC1, AGRN, HSPG2	1116	35	19256	4.43687	0.964767	0.0278767	0.0270264
GOTERM_BP_DIRECT	GO:0010165~response to X-ray	7	0.584307	0.000713568	IKBIP, CDKN1A, ANXA1, CCND1, CASP3, ERCC6, TP53	1116	20	19256	6.03907	0.964789	0.0278767	0.0270264
GOTERM_BP_DIRECT	GO:0072011~glomerular endothelium development	4	0.33389	0.000741058	FOXC2, EDNRA, PECAM1, CD34	1116	4	19256	17.2545	0.96905	0.0287114	0.0278356
GOTERM_BP_DIRECT	GO:0070374~positive regulation of ERK1 and ERK2 cascade	27	2.25376	0.000754577	NRP1, CCL3L1, SHC1, CCL3L3, C5AR1, HTR2B, PDGFB, TREM2, RASGRP1, TNF, CCL8, CCL5, CCL3, CCL2, CD36, HAVCR2, PDGFRB, CD74, RIPK2, F2R, CARD9, SCIMP, GPR183, NOX4, F2RL1, TLR4, FERMT2	1116	228	19256	2.04329	0.970952	0.0289955	0.0281111
GOTERM_BP_DIRECT	GO:0009410~response to xenobiotic stimulus	28	2.33723	0.000792458	OXTR, NNMT, HTR2B, TNFRSF11B, TYMS, PTGS2, THBS1, TNF, HSD11B2, PNP, CCND1, TBXA2R, CASP3, HMOX1, STAT1, ITGA2, IGFBP2, CARD9, VEGFC, CYBB, CYBA, PGF, COL1A1, CENPF, LOX, CDK1, PAM, ENG	1116	241	19256	2.00467	0.975681	0.0301278	0.0292088
GOTERM_BP_DIRECT	GO:0050918~positive chemotaxis	10	0.834725	0.000798777	SEMA5A, CXCL10, NRP1, CCL5, HGF, PDGFB, CCL3, VEGFC, CORO1A, PGF	1116	44	19256	3.92147	0.976392	0.0301278	0.0292088
GOTERM_BP_DIRECT	GO:0046777~protein autophosphorylation	23	1.91987	0.000803322	PDGFRB, MYLK2, YES1, SYK, NEK6, EIF2AK2, TTK, IRAK3, THY1, AURKB, STK10, HCK, ZAP70, MEX3B, MELK, GRK5, FES, STK17B, RB1CC1, TRIM24, RIOK2, JAK2, HTATIP2	1116	181	19256	2.19256	0.97689	0.0301278	0.0292088
GOTERM_BP_DIRECT	GO:0006968~cellular defense response	11	0.918197	0.000811907	ITGB1, ITK, CXCL9, TYROBP, RAB23, CLEC5A, C5AR1, LY96, MNDA, CD300C, TCIRG1	1116	53	19256	3.58112	0.977802	0.0302081	0.0292867
GOTERM_BP_DIRECT	GO:0007267~cell-cell signaling	27	2.25376	0.000859479	SEMA5A, NRP1, ENPEP, CXCL9, TNFAIP6, SH3KBP1, THY1, ADRA1B, PANX1, CCL8, CCL5, STAB1, CCL3, TNFSF10, GAL3ST4, CD33, ADAM10, PGF, GREM1, CXCL10, IL1B, FAT1, ZYX, NMUR2, ANGPTL2, GRAP, FJX1	1116	230	19256	2.02553	0.982243	0.0316632	0.0306974
GOTERM_BP_DIRECT	GO:0030036~actin cytoskeleton organization	23	1.91987	0.000865031	STARD13, ROCK2, TMOD3, ACTN1, RHOG, FHL3, ARPC5, CDC42BPA, RND3, CORO1A, SHROOM4, CORO1C, FMNL3, PDLIM1, FGD5, TYROBP, DIAPH3, PALLD, DLC1, RHOJ, FSCN1, RAC2, DOCK2	1116	182	19256	2.18051	0.982699	0.0316632	0.0306974
GOTERM_BP_DIRECT	GO:0051017~actin filament bundle assembly	9	0.751252	0.000871278	LIMA1, MYO1B, CALD1, ACTN1, FSCN1, PAWR, PLS3, LCP1, AIF1	1116	36	19256	4.31362	0.983199	0.0316632	0.0306974
GOTERM_BP_DIRECT	GO:0043280~positive regulation of cysteine-type endopeptidase activity involved in apoptotic process	11	0.918197	0.000945535	SYK, CARD8, F2R, CARD9, CASP1, TNFSF10, NLRP3, PMAIP1, UACA, TNF, PPM1F	1116	54	19256	3.5148	0.988142	0.0336648	0.0326379
GOTERM_BP_DIRECT	GO:0002548~monocyte chemotaxis	10	0.834725	0.0009479	IL6, CCL8, ANXA1, CCL3L1, CCL5, CCL3L3, PDGFB, CCL3, CCL2, MSMP	1116	45	19256	3.83433	0.988273	0.0336648	0.0326379
GOTERM_BP_DIRECT	GO:0001568~blood vessel development	10	0.834725	0.0009479	COL1A1, MEF2C, FOXS1, BMPR2, COL1A2, COL5A1, FOXF1, LAMA4, APLNR, ANTXR1	1116	45	19256	3.83433	0.988273	0.0336648	0.0326379
GOTERM_BP_DIRECT	GO:0043410~positive regulation of MAPK cascade	21	1.75292	0.000959598	CD74, SHC1, ROCK2, CAV2, HGF, IGFBP3, F2R, ITGA1, PDGFB, LIF, OSM, LAPTM5, EIF2AK2, IQGAP1, ADRA1B, TNF, IL6, CDH2, TRIM5, CSPG4, JAK2	1116	160	19256	2.26465	0.988899	0.033824	0.0327923
GOTERM_BP_DIRECT	GO:0010629~negative regulation of gene expression	33	2.75459	0.00100914	CDKN1A, CXCL8, ROCK2, PDGFB, PRDM1, AIF1, HIF1A, TNF, DLL4, NOCT, STC2, ZC3H12A, TP53INP1, CCL3, SLIT3, CD36, CD34, HAVCR2, MSR1, MEF2C, ZNF281, PAWR, ADAM10, SOX11, PARP9, PARP14, APLN, HEYL, CLDN5, CDK1, CD28, APLNR, ENG	1116	308	19256	1.84869	0.991202	0.0350898	0.0340195
GOTERM_BP_DIRECT	GO:0045893~positive regulation of transcription, DNA-templated	63	5.25876	0.00101048	CD86, TGFB1I1, FOXM1, ETS1, TNF, HHEX, HMGN5, MECOM, TRIM5, ANKRD1, TRIM24, CEP290, TRIM22, MEF2C, ACTN1, ZNF281, F2R, RHOG, MSL3, SOX11, PARP9, PAX2, RUNX2, RUNX1, NR5A2, PAX8, ELF4, IRF1, IL1B, PHIP, PLCB1, TP53, BIRC2, CREB5, FOXC2, SP100, SHC1, DLX5, NOTCH4, LEF1, PDGFB, HIF1A, PDLIM1, TP53INP1, MAP3K2, CD74, EGR2, CDKN2A, STAT1, FOXF1, PYHIN1, ATAD2, NR1H4, SMARCA1, TBX18, COL1A1, TBX15, IL6…	1116	716	19256	1.5182	0.991257	0.0350898	0.0340195
GOTERM_BP_DIRECT	GO:0007520~myoblast fusion	8	0.66778	0.00108478	ITGB1, ADAMTS5, MYOF, CAPN2, MYH9, DOCK2, DOCK1, CACNA1H	1116	29	19256	4.75986	0.993831	0.0371199	0.0359876
GOTERM_BP_DIRECT	GO:1900017~positive regulation of cytokine production involved in inflammatory response	8	0.66778	0.00108478	GBP5, IL6, CD6, CARD9, HIF1A, TNF, TLR4, GPSM3	1116	29	19256	4.75986	0.993831	0.0371199	0.0359876
GOTERM_BP_DIRECT	GO:0046641~positive regulation of alpha-beta T cell proliferation	5	0.417362	0.00111374	ZAP70, SYK, RIPK2, TNFSF4, CD28	1116	9	19256	9.58582	0.994615	0.0378348	0.0366808
GOTERM_BP_DIRECT	GO:0051382~kinetochore assembly	6	0.500835	0.00118847	CENPE, CENPF, CENPK, CENPN, CENPA, DLGAP5	1116	15	19256	6.90179	0.996208	0.0400829	0.0388602
GOTERM_BP_DIRECT	GO:0007052~mitotic spindle organization	11	0.918197	0.00126696	CENPE, STIL, NEK6, TACC3, BIRC5, TTK, KIF11, RMDN1, NDC80, DLGAP5, AURKB	1116	56	19256	3.38927	0.997377	0.0416532	0.0403826
GOTERM_BP_DIRECT	GO:0007163~establishment or maintenance of cell polarity	11	0.918197	0.00126696	ACTR3, ACTR2, PARVG, RHOJ, FSCN1, FAT1, RHOG, RAC2, PARD6G, CD3G, RND3	1116	56	19256	3.38927	0.997377	0.0416532	0.0403826
GOTERM_BP_DIRECT	GO:0030154~cell differentiation	60	5.00835	0.0012701	SEMA5A, SERPINE2, THRA, TNFAIP2, ETS1, CDC20, HERC4, HHEX, MECOM, ZC3H12A, JAK2, HTATIP2, MEF2C, PRKCH, TNFRSF12A, APAF1, SYK, SOX11, HSPG2, PGF, ETV6, SPOCD1, HCK, ZAP70, ZEB1, PAX8, ELF4, ZFPM2, ASF1B, ZNF431, RAI14, SLFN5, FOXC2, DLX5, NOTCH4, ECSCR, RASGRP1, FSTL1, APOLD1, TYMP, SOCS3, FOXS1, HLX, NHS, ECT2, YES1, CAV2, CAV1, CBX2, NR1H4, LARP7, INHBB, ARHGAP24, BATF, CENPF, BMP1, FES, TCF4, …	1116	680	19256	1.52245	0.997415	0.0416532	0.0403826
GOTERM_BP_DIRECT	GO:0001974~blood vessel remodeling	9	0.751252	0.00127057	EXT1, DLL4, FOXC2, MEF2C, EDNRA, BMPR2, JAG1, NOS3, LIF	1116	38	19256	4.08659	0.997421	0.0416532	0.0403826
GOTERM_BP_DIRECT	GO:0050900~leukocyte migration	8	0.66778	0.00134504	YES1, ITGA4, MYH9, F2RL1, MSN, CD34, MMP9, ADA	1116	30	19256	4.60119	0.998182	0.0437887	0.042453
GOTERM_BP_DIRECT	GO:0000281~mitotic cytokinesis	12	1.00167	0.00151193	ANLN, RACGAP1, ROCK2, NUSAP1, CKAP2, BIRC5, KIF23, KIF20A, ECT2, CENPA, AURKB, CEP55	1116	67	19256	3.09035	0.999169	0.0487585	0.0472712
GOTERM_BP_DIRECT	GO:0030041~actin filament polymerization	9	0.751252	0.0015185	DIAPH2, PSTPIP1, DIAPH3, ARPC2, MICALL2, WAS, HCLS1, JAK2, AIF1	1116	39	19256	3.9818	0.999195	0.0487585	0.0472712
GOTERM_BP_DIRECT	GO:0031623~receptor internalization	10	0.834725	0.00153528	ITGB1, RAB31, CXCL8, CALCRL, FCER1G, SYK, MX2, CAV1, NEDD4, CD36	1116	48	19256	3.59468	0.999256	0.048962	0.0474685
GOTERM_BP_DIRECT	GO:0090026~positive regulation of monocyte chemotaxis	7	0.584307	0.00160065	CXCL10, CXCL12, CCL5, SERPINE1, MOSPD2, PLA2G7, AIF1	1116	23	19256	5.25136	0.999452	0.0507016	0.0491551
GOTERM_BP_DIRECT	GO:0010818~T cell chemotaxis	6	0.500835	0.00164683	CXCL10, CXCL12, CXCR3, GPR183, CCL3, PIK3CG	1116	16	19256	6.47043	0.999559	0.0514427	0.0498735
GOTERM_BP_DIRECT	GO:0090399~replicative senescence	6	0.500835	0.00164683	CDKN1A, WRN, CDKN2A, CHEK1, SERPINE1, TP53	1116	16	19256	6.47043	0.999559	0.0514427	0.0498735
GOTERM_BP_DIRECT	GO:0007264~small GTPase mediated signal transduction	17	1.41903	0.00165696	DOCK6, RGS19, SH2D3C, RHOG, ARHGAP18, RND3, RASGRP1, RASGRP3, DOCK10, DOCK11, ARHGAP30, RHOJ, RAC2, HMOX1, DOCK2, DOCK1, NUCB2	1116	121	19256	2.42418	0.99958	0.0514427	0.0498735
GOTERM_BP_DIRECT	GO:1905821~positive regulation of chromosome condensation	4	0.33389	0.00177263	NCAPG, NCAPD2, SMC4, SMC2	1116	5	19256	13.8036	0.999756	0.0543144	0.0526576
GOTERM_BP_DIRECT	GO:0060700~regulation of ribonuclease activity	4	0.33389	0.00177263	OAS1, OAS2, OAS3, OASL	1116	5	19256	13.8036	0.999756	0.0543144	0.0526576
GOTERM_BP_DIRECT	GO:0001569~branching involved in blood vessel morphogenesis	8	0.66778	0.00200989	DLL4, NRP1, FOXC2, EDNRA, COL4A1, NOTCH4, LEF1, ENG	1116	32	19256	4.31362	0.99992	0.0606402	0.0587905
GOTERM_BP_DIRECT	GO:0002040~sprouting angiogenesis	8	0.66778	0.00200989	NRP1, ESM1, LEF1, VEGFC, CDH13, THBS1, E2F7, PGF	1116	32	19256	4.31362	0.99992	0.0606402	0.0587905
GOTERM_BP_DIRECT	GO:0035458~cellular response to interferon-beta	7	0.584307	0.00203083	IFI16, OAS1, STAT1, IRF1, PYHIN1, CAPN2, MNDA	1116	24	19256	5.03256	0.999927	0.0606402	0.0587905
GOTERM_BP_DIRECT	GO:0002224~toll-like receptor signaling pathway	7	0.584307	0.00203083	TLR1, LY96, TLR8, AP3B1, TLR7, TLR4, CTSS	1116	24	19256	5.03256	0.999927	0.0606402	0.0587905
GOTERM_BP_DIRECT	GO:0031295~T cell costimulation	9	0.751252	0.00212856	CD86, LGALS1, YES1, CAV1, CD28, PTPN6, MAP3K8, ICOS, TNFSF13B	1116	41	19256	3.78757	0.999954	0.062759	0.0608446
GOTERM_BP_DIRECT	GO:0007259~JAK-STAT cascade	9	0.751252	0.00212856	IFNAR2, SOCS3, STAT1, STAT4, CCL2, NMI, JAK2, HAMP, CSF2RA	1116	41	19256	3.78757	0.999954	0.062759	0.0608446
GOTERM_BP_DIRECT	GO:0070098~chemokine-mediated signaling pathway	12	1.00167	0.00217395	CXCL10, CXCL9, CCL8, CXCL12, CXCL8, CCL3L1, GPR35, CCL5, CXCR3, CCL3L3, CCL3, CCL2	1116	70	19256	2.95791	0.999963	0.0636967	0.0617538
GOTERM_BP_DIRECT	GO:0048143~astrocyte activation	6	0.500835	0.00222273	BACE2, IFNGR1, IL1B, C5AR1, TREM2, TNF	1116	17	19256	6.08982	0.999971	0.0638407	0.0618934
GOTERM_BP_DIRECT	GO:0090280~positive regulation of calcium ion import	6	0.500835	0.00222273	PDGFRB, CXCL12, TRPV2, PDGFB, CCL3, CCL2	1116	17	19256	6.08982	0.999971	0.0638407	0.0618934
GOTERM_BP_DIRECT	GO:0030194~positive regulation of blood coagulation	6	0.500835	0.00222273	TBXA2R, F2R, SERPINE1, EMILIN2, CD36, THBS1	1116	17	19256	6.08982	0.999971	0.0638407	0.0618934
GOTERM_BP_DIRECT	GO:0001501~skeletal system development	18	1.5025	0.00223334	DLX5, SOX11, TNFRSF11B, HAPLN3, MMP9, PAPSS2, HAPLN1, EXT1, COL1A1, COMP, COL3A1, VCAN, BMP1, COL1A2, MMP16, COL5A2, CDH11, FBN1	1116	136	19256	2.28368	0.999972	0.0638407	0.0618934
GOTERM_BP_DIRECT	GO:0016485~protein processing	13	1.08514	0.00233606	SRGN, ADAM10, CPZ, CTSS, ADAM19, COMP, ADAMTS2, BMP1, MAFB, MMP16, CASP3, CPD, METAP2	1116	81	19256	2.76924	0.999983	0.0663723	0.0643477
GOTERM_BP_DIRECT	GO:0019722~calcium-mediated signaling	14	1.16861	0.00241531	CXCL8, MCTP1, SYK, HTR2B, CXCR4, AVPR1A, TNF, LAT2, ZAP70, CXCR3, CCL3, NMUR2, ADA, MCU	1116	92	19256	2.62568	0.999988	0.0681084	0.0660309
GOTERM_BP_DIRECT	GO:0060326~cell chemotaxis	12	1.00167	0.00244074	PDGFRB, SEMA5A, CXCL12, LOX, CXCR3, HGF, LEF1, PDGFB, RHOG, CXCR4, ENG, HBEGF	1116	71	19256	2.91625	0.999989	0.0681084	0.0660309
GOTERM_BP_DIRECT	GO:0032715~negative regulation of interleukin-6 production	12	1.00167	0.00244074	CD84, INPP5D, HGF, ZC3H12A, NR1H4, TNFAIP3, PTPN6, IRAK3, TNF, TLR4, HAVCR2, IL27RA	1116	71	19256	2.91625	0.999989	0.0681084	0.0660309
GOTERM_BP_DIRECT	GO:0006959~humoral immune response	11	0.918197	0.00247081	BST1, MEF2C, IL6, GPR183, CD28, CCL2, TREM2, TNF, IFNA8, TNFRSF21, HLA-DQB1	1116	61	19256	3.11146	0.999991	0.0685393	0.0664486
GOTERM_BP_DIRECT	GO:0042098~T cell proliferation	9	0.751252	0.00249822	SASH3, RIPK2, MSN, PTPN6, TNFRSF4, RASGRP1, CORO1A, PIK3CG, TNFSF13B	1116	42	19256	3.69739	0.999992	0.068892	0.0667906
GOTERM_BP_DIRECT	GO:0090023~positive regulation of neutrophil chemotaxis	7	0.584307	0.00254288	CD74, CXCL8, C5AR1, RAC2, MOSPD2, C3AR1, MCU	1116	25	19256	4.83125	0.999993	0.0697135	0.067587
GOTERM_BP_DIRECT	GO:0006919~activation of cysteine-type endopeptidase activity involved in apoptotic process	13	1.08514	0.00259556	APAF1, CDKN2A, CARD8, F2R, LAPTM5, RPS27L, NGF, TNF, DAP, DLC1, PMAIP1, JAK2, BID	1116	82	19256	2.73547	0.999995	0.070744	0.0685861
GOTERM_BP_DIRECT	GO:0071803~positive regulation of podosome assembly	5	0.417362	0.00265668	FSCN1, MSN, ASAP1, LCP1, TNF	1116	11	19256	7.84295	0.999996	0.0711687	0.0689978
GOTERM_BP_DIRECT	GO:0071223~cellular response to lipoteichoic acid	5	0.417362	0.00265668	RIPK2, TREM2, CD14, CD36, TLR4	1116	11	19256	7.84295	0.999996	0.0711687	0.0689978
GOTERM_BP_DIRECT	GO:0045059~positive thymic T cell selection	5	0.417362	0.00265668	CD74, ZAP70, CD3G, DOCK2, CD3D	1116	11	19256	7.84295	0.999996	0.0711687	0.0689978
GOTERM_BP_DIRECT	GO:0050727~regulation of inflammatory response	15	1.25209	0.00318053	ANXA1, TNC, PTGS2, BST1, HCK, BCL6B, TNFSF4, CASP4, CASP1, ZYX, NLRP3, JAK2, GPSM3, BIRC2, BIRC3	1116	106	19256	2.44167	1	0.0847178	0.0821336
GOTERM_BP_DIRECT	GO:0042590~antigen processing and presentation of exogenous peptide antigen via MHC class I	4	0.33389	0.00339261	CLEC4A, FCER1G, FCGR1A, IFI30	1116	6	19256	11.503	1	0.0898562	0.0871153
GOTERM_BP_DIRECT	GO:0000070~mitotic sister chromatid segregation	8	0.66778	0.00345163	SGO2, KIFC1, CENPK, NUSAP1, KNTC1, KIF11, SMC4, NDC80	1116	35	19256	3.94388	1	0.0909059	0.088133
GOTERM_BP_DIRECT	GO:0045944~positive regulation of transcription from RNA polymerase II promoter	93	7.76294	0.00351746	TOP2A, ARF4, BMPR2, THRA, FHOD1, SLC40A1, ARID4B, FHL5, FOXM1, ETS1, TNF, HHEX, NIPBL, MECOM, ZC3H12A, JAK2, IER5, HTATIP2, ACTR3, ACTR2, MEF2C, ANXA2, DDX58, RIPK2, HGF, CKAP2, EBF2, SOX11, AP3B1, PAX2, RUNX2, DCN, ETV6, RUNX1, GREM1, ZEB1, NR5A2, PAX8, ELF4, IRF1, IL1B, IRF8, HCLS1, CDH13, HOXB2, TLR7, PHIP, ZFPM2, TLR4, TP53, ATF3, HOXB5, ENG, NOTCH3, FOXC2, UHRF1, LEF1, WAS, HIF1A, IFI16, CXC…	1116	1201	19256	1.33611	1	0.0921221	0.0893121
GOTERM_BP_DIRECT	GO:0001932~regulation of protein phosphorylation	10	0.834725	0.00356933	CDH5, SOCS3, LOX, FN1, TLR8, TLR7, PHIP, TNF, PIK3CG, CORO1C	1116	54	19256	3.19527	1	0.0929613	0.0901257
GOTERM_BP_DIRECT	GO:0003094~glomerular filtration	6	0.500835	0.00379213	TBC1D8B, EDNRA, MCAM, ADGRF5, SULF1, CD34	1116	19	19256	5.44878	1	0.0969109	0.0939548
GOTERM_BP_DIRECT	GO:0030220~platelet formation	6	0.500835	0.00379213	MEF2C, CASP3, ACTN1, MYH9, PTPN6, NBEAL2	1116	19	19256	5.44878	1	0.0969109	0.0939548
GOTERM_BP_DIRECT	GO:2000772~regulation of cellular senescence	5	0.417362	0.00380367	NUAK1, NEK6, VASH1, TP53, ZNF277	1116	12	19256	7.18937	1	0.0969109	0.0939548
GOTERM_BP_DIRECT	GO:0051639~actin filament network formation	5	0.417362	0.00380367	FHOD1, ACTN1, PLS3, LCP1, ARPC5	1116	12	19256	7.18937	1	0.0969109	0.0939548
GOTERM_BP_DIRECT	GO:0070269~pyroptosis	7	0.584307	0.00384972	GSDMC, CARD8, GZMA, CASP4, CASP1, NLRP3, TREM2	1116	27	19256	4.47338	1	0.097554	0.0945783
GOTERM_BP_DIRECT	GO:0031100~animal organ regeneration	9	0.751252	0.00391413	CDKN1A, CXCL12, NNMT, ANGPT2, HGF, C5AR1, CDK1, LCP1, PGF	1116	45	19256	3.4509	1	0.098653	0.0956437
GOTERM_BP_DIRECT	GO:0007200~phospholipase C-activating G-protein coupled receptor signaling pathway	11	0.918197	0.00398213	ANO1, F2R, C5AR1, HTR2B, C3AR1, NMUR2, FPR3, GPR4, ADRA1B, PLCB2, F2RL3	1116	65	19256	2.91999	1	0.09983	0.0967848
GOTERM_BP_DIRECT	GO:0032496~response to lipopolysaccharide	19	1.58598	0.00405898	PTGER4, SPARC, KCNJ8, NOS3, IL10RA, F2R, C5AR1, LY96, IRAK3, PTGS2, CLDN1, DCN, IL18BP, CD6, IL1B, CASP3, NOCT, JAK2, TLR4	1116	156	19256	2.10151	1	0.101064	0.0979815
GOTERM_BP_DIRECT	GO:0032743~positive regulation of interleukin-2 production	8	0.66778	0.00407448	SASH3, CD86, PNP, ANXA1, RIPK2, IL1B, CD28, RUNX1	1116	36	19256	3.83433	1	0.101064	0.0979815
GOTERM_BP_DIRECT	GO:0007059~chromosome segregation	12	1.00167	0.00419916	TOP2A, CENPE, CENPF, NEK6, HJURP, BIRC5, TTK, OIP5, CENPN, NDC80, SPC24, DLGAP5	1116	76	19256	2.72439	1	0.103609	0.100448
GOTERM_BP_DIRECT	GO:0045471~response to ethanol	17	1.41903	0.00434883	ACTR2, RGS19, SPARC, TNC, TYMS, CLDN1, TNF, RGS4, CLDN5, CCND1, TBXA2R, TBXAS1, CDK1, NLRP3, CD14, HAMP, BIRC2	1116	133	19256	2.20546	1	0.10674	0.103484
GOTERM_BP_DIRECT	GO:0022617~extracellular matrix disassembly	9	0.751252	0.00450262	MMP11, ADAMTS5, MMP1, ADAM10, LCP1, LAMC1, MMP9, CTSS, ENG	1116	46	19256	3.37588	1	0.109939	0.106585
GOTERM_BP_DIRECT	GO:0043434~response to peptide hormone	10	0.834725	0.00458664	COL1A1, OXTR, HHEX, CXCL12, SPARC, ANXA1, STAT1, STC2, STAT4, TIMP1	1116	56	19256	3.08116	1	0.11141	0.108012
GOTERM_BP_DIRECT	GO:0032720~negative regulation of tumor necrosis factor production	12	1.00167	0.00464898	CLEC4A, ZC3H12A, NR1H4, TNFAIP3, TREM2, PTPN6, IRAK3, CD34, TLR4, CD33, HAVCR2, IL27RA	1116	77	19256	2.68901	1	0.112342	0.108916
GOTERM_BP_DIRECT	GO:0046427~positive regulation of JAK-STAT cascade	8	0.66778	0.0047788	IL6, IL10RB, CCL5, IL10RA, CENPJ, F2R, JAK2, TNF	1116	37	19256	3.7307	1	0.114887	0.111383
GOTERM_BP_DIRECT	GO:0050850~positive regulation of calcium-mediated signaling	6	0.500835	0.00481832	ZAP70, SYK, CCL3, CDH13, TREM2, ADA	1116	20	19256	5.17634	1	0.115246	0.111731
GOTERM_BP_DIRECT	GO:0002675~positive regulation of acute inflammatory response	5	0.417362	0.0052447	IL6, ALOX5AP, OSM, OSMR, PIK3CG	1116	13	19256	6.63634	1	0.122324	0.118593
GOTERM_BP_DIRECT	GO:0060100~positive regulation of phagocytosis, engulfment	5	0.417362	0.0052447	RAB31, ITGA2, F2RL1, TREM2, CD36	1116	13	19256	6.63634	1	0.122324	0.118593
GOTERM_BP_DIRECT	GO:2001046~positive regulation of integrin-mediated signaling pathway	5	0.417362	0.0052447	LOXL3, LAMB1, LAMC1, NID1, LIMS1	1116	13	19256	6.63634	1	0.122324	0.118593
GOTERM_BP_DIRECT	GO:0043114~regulation of vascular permeability	5	0.417362	0.0052447	NPPB, CDH5, PLVAP, YES1, GPR4	1116	13	19256	6.63634	1	0.122324	0.118593
GOTERM_BP_DIRECT	GO:0035313~wound healing, spreading of epidermal cells	5	0.417362	0.0052447	ITGB1, COL5A1, ITGA5, ARHGAP24, HBEGF	1116	13	19256	6.63634	1	0.122324	0.118593
GOTERM_BP_DIRECT	GO:0045907~positive regulation of vasoconstriction	8	0.66778	0.00557099	OXTR, TBXA2R, CAV1, TBXAS1, F2R, AVPR1A, ADRA1B, PTGS2	1116	38	19256	3.63252	1	0.127455	0.123568
GOTERM_BP_DIRECT	GO:0034113~heterotypic cell-cell adhesion	7	0.584307	0.00559713	CD2, ITGB1, ITGA4, ITGAX, NRCAM, CD58, ITGA5	1116	29	19256	4.16487	1	0.127455	0.123568
GOTERM_BP_DIRECT	GO:0043305~negative regulation of mast cell degranulation	4	0.33389	0.0056822	CD84, CD300A, FOXF1, HMOX1	1116	7	19256	9.8597	1	0.127455	0.123568
GOTERM_BP_DIRECT	GO:0030854~positive regulation of granulocyte differentiation	4	0.33389	0.0056822	LEF1, HCLS1, EVI2B, RUNX1	1116	7	19256	9.8597	1	0.127455	0.123568
GOTERM_BP_DIRECT	GO:0045630~positive regulation of T-helper 2 cell differentiation	4	0.33389	0.0056822	CD86, IL4R, TNFSF4, NLRP3	1116	7	19256	9.8597	1	0.127455	0.123568
GOTERM_BP_DIRECT	GO:0010573~vascular endothelial growth factor production	4	0.33389	0.0056822	IL6, IL1B, HIF1A, TNF	1116	7	19256	9.8597	1	0.127455	0.123568
GOTERM_BP_DIRECT	GO:0048842~positive regulation of axon extension involved in axon guidance	4	0.33389	0.0056822	SEMA5A, NRP1, CXCL12, BMPR2	1116	7	19256	9.8597	1	0.127455	0.123568
GOTERM_BP_DIRECT	GO:0032494~response to peptidoglycan	4	0.33389	0.0056822	IL6, C5AR1, CARD9, IRAK3	1116	7	19256	9.8597	1	0.127455	0.123568
GOTERM_BP_DIRECT	GO:0031589~cell-substrate adhesion	6	0.500835	0.00602704	ITGB1, VWF, ITGA2, ITGA5, CORO1A, MYO1G	1116	21	19256	4.92985	1	0.133909	0.129824
GOTERM_BP_DIRECT	GO:0061028~establishment of endothelial barrier	6	0.500835	0.00602704	PPP1R16B, EDNRA, ROBO4, PECAM1, F2RL1, MSN	1116	21	19256	4.92985	1	0.133909	0.129824
GOTERM_BP_DIRECT	GO:0043406~positive regulation of MAP kinase activity	12	1.00167	0.00623116	PDGFRB, MEF2C, IL1B, PDGFB, HTR2B, NOX4, IQGAP1, THBS1, TNF, TLR4, RASGRP1, PIK3CG	1116	80	19256	2.58817	1	0.137144	0.132961
GOTERM_BP_DIRECT	GO:0008217~regulation of blood pressure	12	1.00167	0.00623116	EXT1, NPPB, EDNRA, ENPEP, COL1A2, ERAP2, NOS3, EMILIN2, HMOX1, PTGS2, CD34, PTGS1	1116	80	19256	2.58817	1	0.137144	0.132961
GOTERM_BP_DIRECT	GO:0042060~wound healing	14	1.16861	0.00646152	PDGFRB, CDKN1A, POSTN, SPARC, NOTCH4, TNC, DCN, DCBLD2, EXT1, COL1A1, COL3A1, LOX, CASP3, ENG	1116	103	19256	2.34527	1	0.14155	0.137232
GOTERM_BP_DIRECT	GO:0045840~positive regulation of mitotic nuclear division	7	0.584307	0.00666015	PDGFRB, IL1B, NUSAP1, PDGFB, CD28, PHIP, TNF	1116	30	19256	4.02605	1	0.143224	0.138855
GOTERM_BP_DIRECT	GO:0001774~microglial cell activation	7	0.584307	0.00666015	TLR1, IFNGR1, C5AR1, TREM2, JAK2, TNF, AIF1	1116	30	19256	4.02605	1	0.143224	0.138855
GOTERM_BP_DIRECT	GO:0007202~activation of phospholipase C activity	7	0.584307	0.00666015	CD86, ITK, EDNRA, C5AR1, HTR2B, AVPR1A, PLCB2	1116	30	19256	4.02605	1	0.143224	0.138855
GOTERM_BP_DIRECT	GO:0010575~positive regulation of vascular endothelial growth factor production	7	0.584307	0.00666015	IL6, IL1B, C5AR1, C3AR1, SULF1, PTGS2, HIF1A	1116	30	19256	4.02605	1	0.143224	0.138855
GOTERM_BP_DIRECT	GO:0006909~phagocytosis	11	0.918197	0.00680628	ITGB1, TICAM2, ANXA1, CD93, PECAM1, IRF8, CD14, ITGAL, TLR4, CORO1A, CORO1C	1116	70	19256	2.71142	1	0.145698	0.141254
GOTERM_BP_DIRECT	GO:0030195~negative regulation of blood coagulation	5	0.417362	0.00700987	SERPINE2, PROS1, SERPINE1, TFPI, CD34	1116	14	19256	6.16231	1	0.148028	0.143513
GOTERM_BP_DIRECT	GO:0060707~trophoblast giant cell differentiation	5	0.417362	0.00700987	PLK4, SOCS3, LIF, PRDM1, E2F7	1116	14	19256	6.16231	1	0.148028	0.143513
GOTERM_BP_DIRECT	GO:0006978~DNA damage response, signal transduction by p53 class mediator resulting in transcription of p21 class mediator	5	0.417362	0.00700987	SP100, CDKN1A, RPS27L, FOXM1, TP53	1116	14	19256	6.16231	1	0.148028	0.143513
GOTERM_BP_DIRECT	GO:0000165~MAPK cascade	16	1.33556	0.00718606	MAP3K2, MEF2C, PLVAP, SHC1, CAV1, IGFBP3, TNF, RASGRP3, IL1B, CCL5, CCL3, CCL2, MAP3K8, PTPN6, CD36, MAP4K5	1116	128	19256	2.15681	1	0.151068	0.14646
GOTERM_BP_DIRECT	GO:0007254~JNK cascade	10	0.834725	0.0072856	PTGER4, RIPK2, IL1B, CARD9, SH2D3C, TLR7, ERCC6, TNF, TLR4, ARHGEF6	1116	60	19256	2.87575	1	0.152477	0.147826
GOTERM_BP_DIRECT	GO:0032956~regulation of actin cytoskeleton organization	12	1.00167	0.00750134	PDGFRB, BST1, ROCK2, DLC1, FSCN1, RHOG, RAC2, ARHGAP18, IQGAP1, RND3, PAM, CORO1A	1116	82	19256	2.52505	1	0.156295	0.151527
GOTERM_BP_DIRECT	GO:0051281~positive regulation of release of sequestered calcium ion into cytosol	7	0.584307	0.00786219	CXCL10, CXCL9, CXCR3, F2R, APLNR, THY1, F2RL3	1116	31	19256	3.89617	1	0.16237	0.157417
GOTERM_BP_DIRECT	GO:0030866~cortical actin cytoskeleton organization	7	0.584307	0.00786219	FMNL3, EHD2, ROCK2, FHOD1, PLEK, LCP1, TNF	1116	31	19256	3.89617	1	0.16237	0.157417
GOTERM_BP_DIRECT	GO:0007249~I-kappaB kinase/NF-kappaB signaling	10	0.834725	0.00811893	EDNRA, ROCK2, RIPK2, IL1B, CARD9, TLR8, TLR7, TNF, BIRC2, BIRC3	1116	61	19256	2.8286	1	0.166937	0.161844
GOTERM_BP_DIRECT	GO:0034097~response to cytokine	9	0.751252	0.0085213	SP100, COL3A1, CDKN2B, OXTR, SPARC, STAT1, TIMP1, TYMS, OSMR	1116	51	19256	3.04491	1	0.174445	0.169124
GOTERM_BP_DIRECT	GO:0010757~negative regulation of plasminogen activation	4	0.33389	0.00870246	SERPINE2, PLAU, SERPINE1, THBS1	1116	8	19256	8.62724	1	0.176611	0.171224
GOTERM_BP_DIRECT	GO:0050869~negative regulation of B cell activation	4	0.33389	0.00870246	TBC1D10C, LAPTM5, TNFAIP3, SAMSN1	1116	8	19256	8.62724	1	0.176611	0.171224
GOTERM_BP_DIRECT	GO:0006790~sulfur compound metabolic process	5	0.417362	0.00912675	CHST7, PAX8, CHST1, GAL3ST4, CHST3	1116	15	19256	5.75149	1	0.182069	0.176515
GOTERM_BP_DIRECT	GO:0032725~positive regulation of granulocyte macrophage colony-stimulating factor production	5	0.417362	0.00912675	SYK, DDX58, IL1B, CARD9, RASGRP1	1116	15	19256	5.75149	1	0.182069	0.176515
GOTERM_BP_DIRECT	GO:0097435~supramolecular fiber organization	5	0.417362	0.00912675	FKBP1A, MFAP5, COL3A1, COL5A1, BID	1116	15	19256	5.75149	1	0.182069	0.176515
GOTERM_BP_DIRECT	GO:0002281~macrophage activation involved in immune response	5	0.417362	0.00912675	SUCNR1, SYK, DYSF, NMI, HAVCR2	1116	15	19256	5.75149	1	0.182069	0.176515
GOTERM_BP_DIRECT	GO:0003180~aortic valve morphogenesis	7	0.584307	0.00921272	DLL4, HEYL, JAG1, ROCK2, NOS3, TIE1, SLIT3	1116	32	19256	3.77442	1	0.182233	0.176674
GOTERM_BP_DIRECT	GO:0043029~T cell homeostasis	7	0.584307	0.00921272	CCNB2, PPP2R3C, SIT1, CASP3, PMAIP1, TCIRG1, CORO1A	1116	32	19256	3.77442	1	0.182233	0.176674
GOTERM_BP_DIRECT	GO:2000116~regulation of cysteine-type endopeptidase activity	3	0.250417	0.00966282	BIRC2, PSMB9, BIRC3	1116	3	19256	17.2545	1	0.189537	0.183755
GOTERM_BP_DIRECT	GO:0010755~regulation of plasminogen activation	3	0.250417	0.00966282	PLAU, PLAUR, RUNX1	1116	3	19256	17.2545	1	0.189537	0.183755
GOTERM_BP_DIRECT	GO:0001934~positive regulation of protein phosphorylation	22	1.83639	0.00993551	CD74, ANXA2, ROCK2, HGF, PLAUR, VEGFC, TREM2, AIF1, RASGRP1, TNF, MMP9, PGF, AURKB, RAP2A, CCND1, CD6, IL1B, RB1CC1, PECAM1, FAS, BIRC5, ENG	1116	209	19256	1.81626	1	0.194074	0.188154
GOTERM_BP_DIRECT	GO:0007049~cell cycle	33	2.75459	0.0104477	RALA, AHCTF1, RIF1, UHRF1, CDCA5, HJURP, IKZF1, KIF11, SMC4, SMC2, STK10, NIPBL, CDC45, MIS18BP1, RB1CC1, E2F2, OIP5, RIOK2, MAP3K8, EVI5, PELO, LRRCC1, CDKN2B, CDKN2A, DDIAS, DYNLT3, PYHIN1, VASH1, KRT18, BIRC5, KIF20B, TP53, SPC24	1116	359	19256	1.58607	1	0.203231	0.197032
GOTERM_BP_DIRECT	GO:0034605~cellular response to heat	9	0.751252	0.0107178	ANO1, CXCL10, CDKN1A, HSPA6, SLC52A3, HMOX1, PTGS2, THBS1, IER5	1116	53	19256	2.93001	1	0.206832	0.200523
GOTERM_BP_DIRECT	GO:0043388~positive regulation of DNA binding	7	0.584307	0.010721	ITGA2, PYHIN1, PLAUR, TXN, NGF, JAK2, MMP9	1116	33	19256	3.66004	1	0.206832	0.200523
GOTERM_BP_DIRECT	GO:0051276~chromosome organization	6	0.500835	0.0109027	PTTG1, HAT1, SMC4, TP53, PELO, PTTG3P	1116	24	19256	4.31362	1	0.208619	0.202256
GOTERM_BP_DIRECT	GO:0048844~artery morphogenesis	6	0.500835	0.0109027	COMP, NOTCH3, NRP1, FOXC2, PRDM1, ENG	1116	24	19256	4.31362	1	0.208619	0.202256
GOTERM_BP_DIRECT	GO:1901741~positive regulation of myoblast fusion	5	0.417362	0.0116201	CD53, EHD2, CXCL9, IL4R, CAPN2	1116	16	19256	5.39203	1	0.219657	0.212956
GOTERM_BP_DIRECT	GO:0071639~positive regulation of monocyte chemotactic protein-1 production	5	0.417362	0.0116201	CD84, SYK, OAS1, IL1B, OAS3	1116	16	19256	5.39203	1	0.219657	0.212956
GOTERM_BP_DIRECT	GO:2000145~regulation of cell motility	5	0.417362	0.0116201	CDK6, FES, ROCK2, ABL2, ARHGAP18	1116	16	19256	5.39203	1	0.219657	0.212956
GOTERM_BP_DIRECT	GO:0009653~anatomical structure morphogenesis	16	1.33556	0.0122779	FOXC2, MCAM, LST1, F2R, SOX11, BICD1, PTBP3, FOXS1, KRT18, PAX8, FAT1, S1PR3, IGF2BP3, HOXB5, FBN1, MPZL2	1116	136	19256	2.02994	1	0.226197	0.219298
GOTERM_BP_DIRECT	GO:0048247~lymphocyte chemotaxis	7	0.584307	0.0123961	CCL8, CCL3L1, CCL5, CCL3L3, CCL3, CCL2, MSMP	1116	34	19256	3.55239	1	0.226197	0.219298
GOTERM_BP_DIRECT	GO:0043330~response to exogenous dsRNA	7	0.584307	0.0123961	RFTN2, KCNJ8, DDX58, RIPK2, CARD9, IRAK3, IFNA8	1116	34	19256	3.55239	1	0.226197	0.219298
GOTERM_BP_DIRECT	GO:0051966~regulation of synaptic transmission, glutamatergic	7	0.584307	0.0123961	MEF2C, SERPINE2, CDH2, PLPPR4, GRM8, TNF, DKK1	1116	34	19256	3.55239	1	0.226197	0.219298
GOTERM_BP_DIRECT	GO:0048144~fibroblast proliferation	7	0.584307	0.0123961	COL3A1, CAV1, CDK1, LIF, CKS2, CD248, TP53	1116	34	19256	3.55239	1	0.226197	0.219298
GOTERM_BP_DIRECT	GO:0019371~cyclooxygenase pathway	4	0.33389	0.0124968	PTGIS, TBXAS1, PTGS2, PTGS1	1116	9	19256	7.66866	1	0.226197	0.219298
GOTERM_BP_DIRECT	GO:0003208~cardiac ventricle morphogenesis	4	0.33389	0.0124968	DLL4, HEYL, HIF1A, ENG	1116	9	19256	7.66866	1	0.226197	0.219298
GOTERM_BP_DIRECT	GO:0002315~marginal zone B cell differentiation	4	0.33389	0.0124968	DOCK10, LFNG, DOCK11, MFNG	1116	9	19256	7.66866	1	0.226197	0.219298
GOTERM_BP_DIRECT	GO:0034138~toll-like receptor 3 signaling pathway	4	0.33389	0.0124968	OAS1, SCIMP, TNF, HAVCR2	1116	9	19256	7.66866	1	0.226197	0.219298
GOTERM_BP_DIRECT	GO:1903140~regulation of establishment of endothelial barrier	4	0.33389	0.0124968	ROCK2, IL1B, PLCB1, TNF	1116	9	19256	7.66866	1	0.226197	0.219298
GOTERM_BP_DIRECT	GO:0070493~thrombin-activated receptor signaling pathway	4	0.33389	0.0124968	F2R, PLEK, F2RL1, F2RL3	1116	9	19256	7.66866	1	0.226197	0.219298
GOTERM_BP_DIRECT	GO:0032355~response to estradiol	14	1.16861	0.0127574	PDGFRB, POSTN, OXTR, ANXA1, IGFBP2, PTGS2, TFPI, ETS1, COL1A1, CCND1, CASP3, RBBP8, BID, PAM	1116	112	19256	2.15681	1	0.230027	0.22301
GOTERM_BP_DIRECT	GO:0010596~negative regulation of endothelial cell migration	6	0.500835	0.0129926	DLL4, SP100, VASH1, THBS1, ADAMTS9, DCN	1116	25	19256	4.14108	1	0.233369	0.226251
GOTERM_BP_DIRECT	GO:0001649~osteoblast differentiation	15	1.25209	0.0134356	MEF2C, BMPR2, TPM4, DLX5, IGFBP3, LEF1, TNC, DNAJC13, RUNX2, COL1A1, VCAN, LOX, COL6A1, CCL3, CTHRC1	1116	125	19256	2.07054	1	0.240406	0.233073
GOTERM_BP_DIRECT	GO:0007018~microtubule-based movement	12	1.00167	0.0135872	DYNC1I2, CENPE, DYNLT1, KIFC1, KIF5B, DYNLT3, KIF23, KIF2C, KIF20A, KIF11, KIF20B, KIF17	1116	89	19256	2.32645	1	0.242193	0.234805
GOTERM_BP_DIRECT	GO:0060337~type I interferon signaling pathway	8	0.66778	0.0141176	IFNAR2, SP100, IFI27, OAS1, STAT1, OAS2, IFNA8, IKBKE	1116	45	19256	3.06746	1	0.249748	0.24213
GOTERM_BP_DIRECT	GO:0070527~platelet aggregation	8	0.66778	0.0141176	COMP, PLEK, FN1, MYH9, PTPN6, MYL12A, PIK3CG, FERMT3	1116	45	19256	3.06746	1	0.249748	0.24213
GOTERM_BP_DIRECT	GO:0090050~positive regulation of cell migration involved in sprouting angiogenesis	7	0.584307	0.0142467	NRP1, FOXC2, SRPX2, ANXA1, RHOJ, HMOX1, PTGS2	1116	35	19256	3.4509	1	0.250144	0.242513
GOTERM_BP_DIRECT	GO:2000379~positive regulation of reactive oxygen species metabolic process	7	0.584307	0.0142467	PDGFRB, CDKN1A, ZC3H12A, PDGFB, NOX4, THBS1, TP53	1116	35	19256	3.4509	1	0.250144	0.242513
GOTERM_BP_DIRECT	GO:0045779~negative regulation of bone resorption	5	0.417362	0.0145115	IL6, INPP5D, TNFAIP3, TNFRSF11B, HAMP	1116	17	19256	5.07485	1	0.251963	0.244278
GOTERM_BP_DIRECT	GO:0030502~negative regulation of bone mineralization	5	0.417362	0.0145115	SRGN, GREM1, ECM1, CCL3, HIF1A	1116	17	19256	5.07485	1	0.251963	0.244278
GOTERM_BP_DIRECT	GO:0070528~protein kinase C signaling	5	0.417362	0.0145115	PRKCH, PLEK, PDGFB, ANKRD1, HTR2B	1116	17	19256	5.07485	1	0.251963	0.244278
GOTERM_BP_DIRECT	GO:0014823~response to activity	9	0.751252	0.0147605	IL6, ZEB1, ANGPT2, COL4A2, SCO2, CDK1, CXCR4, CYBA, TNF	1116	56	19256	2.77304	1	0.253924	0.246178
GOTERM_BP_DIRECT	GO:0002376~immune system process	9	0.751252	0.0147605	FCGR2A, SLFN11, CD300A, IRF1, IRF8, OLR1, CD300C, CD300LF, PSMB9	1116	56	19256	2.77304	1	0.253924	0.246178
GOTERM_BP_DIRECT	GO:0018108~peptidyl-tyrosine phosphorylation	16	1.33556	0.014787	PDGFRB, YES1, SYK, RIPK2, TIE1, PDGFB, EIF2AK2, TTK, HCK, ZAP70, MELK, FES, PBK, ABL2, PTPN6, JAK2	1116	139	19256	1.98613	1	0.253924	0.246178
GOTERM_BP_DIRECT	GO:0032740~positive regulation of interleukin-17 production	6	0.500835	0.015337	IL6, CARD9, OSM, NR1H4, SLAMF6, JAK2	1116	26	19256	3.9818	1	0.262409	0.254404
GOTERM_BP_DIRECT	GO:0034198~cellular response to amino acid starvation	8	0.66778	0.0158433	SH3GLB1, CDKN1A, DAP, FAS, EIF2AK2, SLC38A2, RNF152, ATF3	1116	46	19256	3.00078	1	0.270086	0.261847
GOTERM_BP_DIRECT	GO:0051897~positive regulation of protein kinase B signaling	15	1.25209	0.0162788	ITGB1, SEMA5A, OSBPL8, OSM, TXN, THBS1, TNF, PIK3CG, CCL3, CD28, NOX4, HCLS1, FERMT2, ENG, HBEGF	1116	128	19256	2.02201	1	0.275306	0.266908
GOTERM_BP_DIRECT	GO:0072593~reactive oxygen species metabolic process	7	0.584307	0.0162811	PRDX4, PDGFB, IFI6, PMAIP1, NOX4, TP53, PAX2	1116	36	19256	3.35504	1	0.275306	0.266908
GOTERM_BP_DIRECT	GO:0048146~positive regulation of fibroblast proliferation	9	0.751252	0.0163257	PDGFRB, CD74, CDKN1A, CDK6, ANXA2, PDGFB, LIF, FN1, CD248	1116	57	19256	2.72439	1	0.275306	0.266908
GOTERM_BP_DIRECT	GO:0033622~integrin activation	4	0.33389	0.0170934	CXCL12, FN1, FERMT2, FERMT3	1116	10	19256	6.90179	1	0.281172	0.272595
GOTERM_BP_DIRECT	GO:0070831~basement membrane assembly	4	0.33389	0.0170934	LAMB3, PXDN, NTN4, LAMB1	1116	10	19256	6.90179	1	0.281172	0.272595
GOTERM_BP_DIRECT	GO:0034340~response to type I interferon	4	0.33389	0.0170934	SP100, SHMT2, ISG15, IKBKE	1116	10	19256	6.90179	1	0.281172	0.272595
GOTERM_BP_DIRECT	GO:0035999~tetrahydrofolate interconversion	4	0.33389	0.0170934	MTHFD1L, SHMT2, MTHFD2, TYMS	1116	10	19256	6.90179	1	0.281172	0.272595
GOTERM_BP_DIRECT	GO:0046638~positive regulation of alpha-beta T cell differentiation	4	0.33389	0.0170934	ZAP70, PNP, SYK, ADA	1116	10	19256	6.90179	1	0.281172	0.272595
GOTERM_BP_DIRECT	GO:0002467~germinal center formation	4	0.33389	0.0170934	MEF2C, KLHL6, ADA, TNFSF13B	1116	10	19256	6.90179	1	0.281172	0.272595
GOTERM_BP_DIRECT	GO:0031666~positive regulation of lipopolysaccharide-mediated signaling pathway	4	0.33389	0.0170934	LY86, LY96, CD14, SCIMP	1116	10	19256	6.90179	1	0.281172	0.272595
GOTERM_BP_DIRECT	GO:0007568~aging	20	1.66945	0.0175757	PDGFRB, CDKN2B, TRPC6, APAF1, IGFBP2, NUDT1, TYMS, PTGS2, CLDN1, DCN, PAX2, AURKB, WRN, COL4A2, KYNU, KRT14, TIMP1, CD68, HAMP, ADA	1116	194	19256	1.77881	1	0.286594	0.277852
GOTERM_BP_DIRECT	GO:0043154~negative regulation of cysteine-type endopeptidase activity involved in apoptotic process	10	0.834725	0.0176248	HGF, IFI6, DPEP1, BIRC5, PTGS2, THBS1, TNF, PAX2, BIRC2, BIRC3	1116	69	19256	2.50065	1	0.286594	0.277852
GOTERM_BP_DIRECT	GO:0042531~positive regulation of tyrosine phosphorylation of STAT protein	10	0.834725	0.0176248	IL6, CCL5, OSM, LIF, HCLS1, PARP14, PARP9, JAK2, TNF, CRLF1	1116	69	19256	2.50065	1	0.286594	0.277852
GOTERM_BP_DIRECT	GO:0045987~positive regulation of smooth muscle contraction	5	0.417362	0.0178199	TBXA2R, ITGA2, F2R, PTGS2, ADA	1116	18	19256	4.79291	1	0.286594	0.277852
GOTERM_BP_DIRECT	GO:0003085~negative regulation of systemic arterial blood pressure	5	0.417362	0.0178199	NPPB, KCNK6, BMPR2, TNF, APLN	1116	18	19256	4.79291	1	0.286594	0.277852
GOTERM_BP_DIRECT	GO:0002639~positive regulation of immunoglobulin production	6	0.500835	0.0179478	SASH3, CD86, IL6, IL4R, TNFSF4, TNFRSF4	1116	27	19256	3.83433	1	0.286594	0.277852
GOTERM_BP_DIRECT	GO:0006974~cellular response to DNA damage stimulus	26	2.17028	0.0180635	TOP2A, CDKN1A, RIF1, UBA6, MCM10, RAD51AP1, NUAK1, NIPBL, WRN, CCND1, ZMAT3, CASP3, ZC3H12A, CHEK1, CTLA4, PMAIP1, TOPBP1, CBX3, BATF, FAM111A, SLFN11, UBE2T, PSME4, MNDA, SPATA18, TP53	1116	276	19256	1.62542	1	0.286594	0.277852
GOTERM_BP_DIRECT	GO:0030833~regulation of actin filament polymerization	7	0.584307	0.0185074	PLEKHG2, HCLS1, ARHGAP18, ESAM, ARPC5, CORO1A, DBN1	1116	37	19256	3.26436	1	0.286594	0.277852
GOTERM_BP_DIRECT	GO:0060412~ventricular septum morphogenesis	7	0.584307	0.0185074	HEYL, BMPR2, NOS3, APLNR, SOX11, SLIT3, ZFPM2	1116	37	19256	3.26436	1	0.286594	0.277852
GOTERM_BP_DIRECT	GO:0035989~tendon development	3	0.250417	0.0185846	COMP, COL5A1, COL11A1	1116	4	19256	12.9409	1	0.286594	0.277852
GOTERM_BP_DIRECT	GO:0072108~positive regulation of mesenchymal to epithelial transition involved in metanephros morphogenesis	3	0.250417	0.0185846	PAX8, LIF, PAX2	1116	4	19256	12.9409	1	0.286594	0.277852
GOTERM_BP_DIRECT	GO:0090271~positive regulation of fibroblast growth factor production	3	0.250417	0.0185846	ROCK2, PTGS2, AIF1	1116	4	19256	12.9409	1	0.286594	0.277852
GOTERM_BP_DIRECT	GO:0097398~cellular response to interleukin-17	3	0.250417	0.0185846	CXCL10, SOCS3, IL1B	1116	4	19256	12.9409	1	0.286594	0.277852
GOTERM_BP_DIRECT	GO:0051917~regulation of fibrinolysis	3	0.250417	0.0185846	FAP, PLAU, PLAUR	1116	4	19256	12.9409	1	0.286594	0.277852
GOTERM_BP_DIRECT	GO:0038156~interleukin-3-mediated signaling pathway	3	0.250417	0.0185846	FCER1G, SYK, IL3RA	1116	4	19256	12.9409	1	0.286594	0.277852
GOTERM_BP_DIRECT	GO:0002605~negative regulation of dendritic cell antigen processing and presentation	3	0.250417	0.0185846	FGL2, CD68, THBS1	1116	4	19256	12.9409	1	0.286594	0.277852
GOTERM_BP_DIRECT	GO:0002291~T cell activation via T cell receptor contact with antigen bound to MHC molecule on antigen presenting cell	3	0.250417	0.0185846	APBB1IP, FGL2, ITGAL	1116	4	19256	12.9409	1	0.286594	0.277852
GOTERM_BP_DIRECT	GO:0048592~eye morphogenesis	3	0.250417	0.0185846	NIPBL, COL5A1, COL5A2	1116	4	19256	12.9409	1	0.286594	0.277852
GOTERM_BP_DIRECT	GO:0032497~detection of lipopolysaccharide	3	0.250417	0.0185846	LY96, TREM2, TLR4	1116	4	19256	12.9409	1	0.286594	0.277852
GOTERM_BP_DIRECT	GO:0050790~regulation of catalytic activity	33	2.75459	0.019043	RGS18, NRP1, WDR41, WAS, ARHGAP18, HIF1A, PPP4R1, RACGAP1, TBXA2R, ARHGDIB, RAC2, GPSM3, PPP1R16B, FARP1, STARD13, PLEKHG1, PLEKHG2, ARHGEF15, IGFBP3, SH2D3C, EIF2AK2, AP3B1, CXCL10, ARHGAP30, MMP16, RP2, ALOX5AP, ERCC5, DOCK2, PLCB1, DOCK1, NUCB2, ARHGEF6	1116	376	19256	1.51436	1	0.2927	0.283772
GOTERM_BP_DIRECT	GO:0035914~skeletal muscle cell differentiation	8	0.66778	0.0197337	MYLK2, HEYL, EGR2, MAFF, ANKRD1, SOX11, FOXN2, ATF3	1116	48	19256	2.87575	1	0.302325	0.293103
GOTERM_BP_DIRECT	GO:0071230~cellular response to amino acid stimulus	9	0.751252	0.0198093	COL1A1, COL3A1, ZEB1, COL1A2, COL4A1, COL5A2, COL6A1, CAPN2, TNF	1116	59	19256	2.63204	1	0.302495	0.293268
GOTERM_BP_DIRECT	GO:0035556~intracellular signal transduction	38	3.17195	0.0203112	ITK, CXCL8, SHC1, PKN3, DGKA, ADCY4, ADRA1B, SOCS3, NUAK1, DEPTOR, RACGAP1, INPP5D, CHEK1, HMOX1, STK38L, PLEK2, JAK2, ECT2, MAP4K5, SH2B3, GUCY1A2, PRKCH, SYK, IRAK3, ZBTB33, GMIP, CDC42BPA, LAT2, ZAP70, SNRK, TYROBP, MELK, STK17B, HCLS1, PTPN6, CSPG4, PLCB1, PLCB2	1116	450	19256	1.45705	1	0.309152	0.299721
GOTERM_BP_DIRECT	GO:0032703~negative regulation of interleukin-2 production	6	0.500835	0.0208357	NR1H4, LAPTM5, TNFAIP3, CD34, GBP1, HAVCR2	1116	28	19256	3.69739	1	0.314076	0.304496
GOTERM_BP_DIRECT	GO:0090200~positive regulation of release of cytochrome c from mitochondria	6	0.500835	0.0208357	PLAUR, TNFSF10, PMAIP1, BID, TP53, MMP9	1116	28	19256	3.69739	1	0.314076	0.304496
GOTERM_BP_DIRECT	GO:0051894~positive regulation of focal adhesion assembly	6	0.500835	0.0208357	NRP1, IQGAP1, THY1, FERMT2, PPM1F, LIMS1	1116	28	19256	3.69739	1	0.314076	0.304496
GOTERM_BP_DIRECT	GO:0043588~skin development	7	0.584307	0.0209329	COL1A1, COMP, COL3A1, ADAMTS2, COL5A1, COL5A3, COL5A2	1116	38	19256	3.17846	1	0.314531	0.304936
GOTERM_BP_DIRECT	GO:0043524~negative regulation of neuron apoptotic process	17	1.41903	0.0210042	NRP1, MEF2C, UNC5B, F2R, C5AR1, NGF, CORO1A, HIF1A, IL27RA, CCND1, CCL2, BIRC5, HMOX1, JAK2, NES, CRLF1, SNX6	1116	158	19256	1.85649	1	0.314594	0.304998
GOTERM_BP_DIRECT	GO:0045666~positive regulation of neuron differentiation	12	1.00167	0.0212846	HEYL, MEF2C, CXCL12, ZEB1, TRPC6, FEZ1, NRCAM, SOX11, TCF4, NGF, ECT2, BEND6	1116	95	19256	2.17951	1	0.316559	0.306903
GOTERM_BP_DIRECT	GO:0002250~adaptive immune response	38	3.17195	0.0213918	CD86, ITK, CD84, CD3G, PRDM1, CD1C, CD3D, IFNA8, PIK3CG, CTSS, HLA-DMA, ALCAM, HLA-DMB, SIT1, CTLA4, JAK2, HLA-DOA, HAVCR2, MICB, ANXA1, HLA-DRB4, SYK, ERAP2, RIPK2, SIGLEC10, HLA-B, LILRB3, LAT2, CLEC4A, ZAP70, RNF125, CD6, CD8A, GPR183, HLA-DPB1, HLA-DRA, TNFRSF21, HLA-DQB1	1116	451	19256	1.45381	1	0.316559	0.306903
GOTERM_BP_DIRECT	GO:0042116~macrophage activation	5	0.417362	0.0215606	TLR1, CD93, ADGRF5, HAMP, TLR4	1116	19	19256	4.54065	1	0.316559	0.306903
GOTERM_BP_DIRECT	GO:0007413~axonal fasciculation	5	0.417362	0.0215606	SEMA5A, NRP1, CASP3, NRCAM, TNFRSF21	1116	19	19256	4.54065	1	0.316559	0.306903
GOTERM_BP_DIRECT	GO:2000573~positive regulation of DNA biosynthetic process	5	0.417362	0.0215606	PDGFRB, HGF, PDGFB, NOX4, TNF	1116	19	19256	4.54065	1	0.316559	0.306903
GOTERM_BP_DIRECT	GO:0001516~prostaglandin biosynthetic process	5	0.417362	0.0215606	CD74, PTGIS, TBXAS1, PTGS2, PTGS1	1116	19	19256	4.54065	1	0.316559	0.306903
GOTERM_BP_DIRECT	GO:0006979~response to oxidative stress	14	1.16861	0.0216081	NUDT1, GPX8, PTGS2, PTGS1, PDLIM1, WRN, PRDX4, STC2, PXDN, MSRB3, HMOX1, ERCC6, TP53, MICB	1116	120	19256	2.01302	1	0.316559	0.306903
GOTERM_BP_DIRECT	GO:0000086~G2/M transition of mitotic cell cycle	9	0.751252	0.021736	CDKN1A, CDKN2B, MELK, CHEK1, CDK1, BIRC5, FOXM1, PLCB1, NES	1116	60	19256	2.58817	1	0.317441	0.307758
GOTERM_BP_DIRECT	GO:0042981~regulation of apoptotic process	23	1.91987	0.022501	APAF1, STAT1, CARD8, ACTN1, CARD9, TNFRSF10B, ETS1, CXCL10, WRN, LGALS1, PAX8, LOX, CASP4, CASP1, TRIM24, TNFAIP8L1, FAS, PTPN6, ALPK2, JAK2, TP53, BIRC2, BIRC3	1116	240	19256	1.65355	1	0.323662	0.313789
GOTERM_BP_DIRECT	GO:0045060~negative thymic T cell selection	4	0.33389	0.0225072	CD74, ZAP70, CD28, DOCK2	1116	11	19256	6.27436	1	0.323662	0.313789
GOTERM_BP_DIRECT	GO:1902036~regulation of hematopoietic stem cell differentiation	4	0.33389	0.0225072	CDK6, OSM, EIF2AK2, PUS7	1116	11	19256	6.27436	1	0.323662	0.313789
GOTERM_BP_DIRECT	GO:0051256~mitotic spindle midzone assembly	4	0.33389	0.0225072	RACGAP1, BIRC5, KIF23, AURKB	1116	11	19256	6.27436	1	0.323662	0.313789
GOTERM_BP_DIRECT	GO:0035456~response to interferon-beta	4	0.33389	0.0225072	IFNAR2, STAT1, XAF1, IKBKE	1116	11	19256	6.27436	1	0.323662	0.313789
GOTERM_BP_DIRECT	GO:0001701~in utero embryonic development	21	1.75292	0.0228161	ITGB1, MBNL1, STIL, NOS3, FOXF1, TIE1, ADAM10, CMIP, CCNB2, COL3A1, RCN1, EDNRA, SCO2, MAFF, MYH9, CIR1, SEC24D, NSRP1, ZFPM2, TP53, DBN1	1116	213	19256	1.70115	1	0.327101	0.317123
GOTERM_BP_DIRECT	GO:0001890~placenta development	7	0.584307	0.0235648	ADAM19, HTRA1, PHLDA2, DCN, ADA, E2F7, BIRC2	1116	39	19256	3.09696	1	0.336805	0.326531
GOTERM_BP_DIRECT	GO:0048041~focal adhesion assembly	6	0.500835	0.0240104	ACTN1, ITGA2, DLC1, PTPRK, THY1, FERMT2	1116	29	19256	3.56989	1	0.342129	0.331693
GOTERM_BP_DIRECT	GO:0050766~positive regulation of phagocytosis	8	0.66778	0.0242454	FCER1G, IL1B, IL2RB, TREM2, CYBA, FCGR1A, DOCK2, TNF	1116	50	19256	2.76072	1	0.344432	0.333925
GOTERM_BP_DIRECT	GO:0045892~negative regulation of transcription, DNA-templated	47	3.92321	0.0252367	SP100, THRA, SHC1, LEF1, LOXL3, PDGFB, IKZF1, PTPRK, FOXM1, TNF, PPM1F, FOXS1, HHEX, NIPBL, MECOM, IFI16, NACC2, TRIM24, RBBP8, ANKRD1, CIR1, TNFRSF4, TRIM22, BEND6, SNX6, CDKN2A, CBX3, ATP8B1, ZNF281, ZBTB33, PARP14, CDYL2, PAX2, RUNX2, GREM1, HEYL, DAP, CENPF, ZEB1, IRF1, TNFSF4, NOSTRIN, BIRC5, PLCB1, ZFPM2, TP53, LIMS1	1116	590	19256	1.37451	1	0.357431	0.346528
GOTERM_BP_DIRECT	GO:0030336~negative regulation of cell migration	18	1.5025	0.0254946	OSBPL8, CD74, JAG1, MCTP1, TIE1, SERPINE1, ARID4B, PTPRK, THY1, SULF1, TMIGD3, CLDN5, RAP2A, DLC1, TP53INP1, EMILIN2, DPEP1, ENG	1116	175	19256	1.77475	1	0.359996	0.349015
GOTERM_BP_DIRECT	GO:0045019~negative regulation of nitric oxide biosynthetic process	5	0.417362	0.0257462	PTGIS, ROCK2, CAV1, ZC3H12A, CD34	1116	20	19256	4.31362	1	0.360293	0.349303
GOTERM_BP_DIRECT	GO:0043032~positive regulation of macrophage activation	5	0.417362	0.0257462	IL4R, THBS1, HAMP, TLR4, HAVCR2	1116	20	19256	4.31362	1	0.360293	0.349303
GOTERM_BP_DIRECT	GO:0050901~leukocyte tethering or rolling	5	0.417362	0.0257462	EXT1, ITGB1, ITGA4, GCNT1, TNF	1116	20	19256	4.31362	1	0.360293	0.349303
GOTERM_BP_DIRECT	GO:0045595~regulation of cell differentiation	7	0.584307	0.0264095	FES, BCL6B, LIF, BIRC2, RUNX2, PTBP3, RUNX1	1116	40	19256	3.01953	1	0.367383	0.356176
GOTERM_BP_DIRECT	GO:0070555~response to interleukin-1	7	0.584307	0.0264095	ANXA1, RIPK2, IL1B, IRAK3, CYBA, HNMT, ETS1	1116	40	19256	3.01953	1	0.367383	0.356176
GOTERM_BP_DIRECT	GO:0000902~cell morphogenesis	11	0.918197	0.0266378	GREM1, CDH5, SCFD1, RP2, HGF, CDH11, LST1, NOX4, AP3B1, ECT2, LIPA	1116	86	19256	2.20697	1	0.368656	0.357411
GOTERM_BP_DIRECT	GO:0070301~cellular response to hydrogen peroxide	10	0.834725	0.0266584	IL6, TRPC6, ANXA1, CDK1, TNFAIP3, ECT2, ETS1, PAX2, IL18BP, ZNF277	1116	74	19256	2.33169	1	0.368656	0.357411
GOTERM_BP_DIRECT	GO:0070830~bicellular tight junction assembly	8	0.66778	0.026747	CLDN11, CLDN5, CDH5, MICALL2, PECAM1, ESAM, ECT2, CLDN1	1116	51	19256	2.70659	1	0.368793	0.357544
GOTERM_BP_DIRECT	GO:0045089~positive regulation of innate immune response	6	0.500835	0.0274804	GBP5, CCL5, CARD9, TLR8, NMI, HAVCR2	1116	30	19256	3.4509	1	0.375592	0.364135
GOTERM_BP_DIRECT	GO:0007498~mesoderm development	6	0.500835	0.0274804	EXT1, FOXC2, HCK, TIE1, IKZF1, JAK2	1116	30	19256	3.4509	1	0.375592	0.364135
GOTERM_BP_DIRECT	GO:0001958~endochondral ossification	6	0.500835	0.0274804	EXT1, COL1A1, MEF2C, MMP16, DLX5, RUNX2	1116	30	19256	3.4509	1	0.375592	0.364135
GOTERM_BP_DIRECT	GO:0007346~regulation of mitotic cell cycle	9	0.751252	0.0283035	CDC20, CDKN1A, DYNLT3, NEK6, NEK7, CKS2, BIRC5, IQGAP1, DLGAP5	1116	63	19256	2.46493	1	0.382429	0.370764
GOTERM_BP_DIRECT	GO:2000273~positive regulation of receptor activity	4	0.33389	0.0287417	ITGB1, GREM1, JAK2, HIF1A	1116	12	19256	5.75149	1	0.382429	0.370764
GOTERM_BP_DIRECT	GO:0002456~T cell mediated immunity	4	0.33389	0.0287417	JAG1, CD8A, BTN3A2, MYO1G	1116	12	19256	5.75149	1	0.382429	0.370764
GOTERM_BP_DIRECT	GO:0038063~collagen-activated tyrosine kinase receptor signaling pathway	4	0.33389	0.0287417	COL1A1, SYK, COL4A2, COL4A1	1116	12	19256	5.75149	1	0.382429	0.370764
GOTERM_BP_DIRECT	GO:1900227~positive regulation of NLRP3 inflammasome complex assembly	4	0.33389	0.0287417	GBP5, NEK7, CD36, TLR4	1116	12	19256	5.75149	1	0.382429	0.370764
GOTERM_BP_DIRECT	GO:0001960~negative regulation of cytokine-mediated signaling pathway	4	0.33389	0.0287417	ECM1, CAV1, PXDN, IRAK3	1116	12	19256	5.75149	1	0.382429	0.370764
GOTERM_BP_DIRECT	GO:0051315~attachment of mitotic spindle microtubules to kinetochore	4	0.33389	0.0287417	CENPE, KIF2C, RMDN1, NDC80	1116	12	19256	5.75149	1	0.382429	0.370764
GOTERM_BP_DIRECT	GO:0034501~protein localization to kinetochore	4	0.33389	0.0287417	CDK1, TTK, SPDL1, AURKB	1116	12	19256	5.75149	1	0.382429	0.370764
GOTERM_BP_DIRECT	GO:0007252~I-kappaB phosphorylation	4	0.33389	0.0287417	PRDX4, TLR7, IKBKE, TLR4	1116	12	19256	5.75149	1	0.382429	0.370764
GOTERM_BP_DIRECT	GO:0032091~negative regulation of protein binding	10	0.834725	0.0287964	CDKN1A, TDG, CAV1, PDGFB, TFIP11, IFIT1, NES, DKK1, AURKB, IFIT2	1116	75	19256	2.3006	1	0.382429	0.370764
GOTERM_BP_DIRECT	GO:0030574~collagen catabolic process	7	0.584307	0.029473	MMP11, ADAMTS2, MMP16, MMP1, MMP23B, MMP9, CTSS	1116	41	19256	2.94589	1	0.382651	0.370979
GOTERM_BP_DIRECT	GO:0060574~intestinal epithelial cell maturation	3	0.250417	0.0297926	CDKN1A, TYMS, HIF1A	1116	5	19256	10.3527	1	0.382651	0.370979
GOTERM_BP_DIRECT	GO:0038065~collagen-activated signaling pathway	3	0.250417	0.0297926	ITGA2, JAK2, OSCAR	1116	5	19256	10.3527	1	0.382651	0.370979
GOTERM_BP_DIRECT	GO:0051653~spindle localization	3	0.250417	0.0297926	ACTR3, ASPM, ACTR2	1116	5	19256	10.3527	1	0.382651	0.370979
GOTERM_BP_DIRECT	GO:0008038~neuron recognition	3	0.250417	0.0297926	NTM, CXCR4, PCDH12	1116	5	19256	10.3527	1	0.382651	0.370979
GOTERM_BP_DIRECT	GO:0034154~toll-like receptor 7 signaling pathway	3	0.250417	0.0297926	TLR7, SCIMP, HAVCR2	1116	5	19256	10.3527	1	0.382651	0.370979
GOTERM_BP_DIRECT	GO:0032534~regulation of microvillus assembly	3	0.250417	0.0297926	ATP8B1, PODXL, FSCN1	1116	5	19256	10.3527	1	0.382651	0.370979
GOTERM_BP_DIRECT	GO:0046601~positive regulation of centriole replication	3	0.250417	0.0297926	PLK4, STIL, CENPJ	1116	5	19256	10.3527	1	0.382651	0.370979
GOTERM_BP_DIRECT	GO:0045833~negative regulation of lipid metabolic process	3	0.250417	0.0297926	IL1B, APOC2, APOC1	1116	5	19256	10.3527	1	0.382651	0.370979
GOTERM_BP_DIRECT	GO:0031622~positive regulation of fever generation	3	0.250417	0.0297926	IL1B, PTGS2, TNF	1116	5	19256	10.3527	1	0.382651	0.370979
GOTERM_BP_DIRECT	GO:0002248~connective tissue replacement involved in inflammatory response wound healing	3	0.250417	0.0297926	F2R, TIMP1, HIF1A	1116	5	19256	10.3527	1	0.382651	0.370979
GOTERM_BP_DIRECT	GO:0060841~venous blood vessel development	3	0.250417	0.0297926	BMPR2, FOXF1, APLNR	1116	5	19256	10.3527	1	0.382651	0.370979
GOTERM_BP_DIRECT	GO:0060218~hematopoietic stem cell differentiation	5	0.417362	0.030386	EXT1, CDK6, SH2B3, TP53, BATF	1116	21	19256	4.10821	1	0.389206	0.377334
GOTERM_BP_DIRECT	GO:0010467~gene expression	11	0.918197	0.0306538	EXT1, EDNRA, EGR2, ANGPT2, DDX58, NOX4, TCIRG1, PRDM1, IKBKE, RUNX2, GFAP	1116	88	19256	2.15681	1	0.391566	0.379622
GOTERM_BP_DIRECT	GO:0030168~platelet activation	9	0.751252	0.0307674	COL3A1, IL6, SYK, SERPINE2, VWF, DGKA, FZD6, F2R, F2RL3	1116	64	19256	2.42641	1	0.39195	0.379994
GOTERM_BP_DIRECT	GO:0009314~response to radiation	6	0.500835	0.0312531	COL3A1, CXCL12, ANGPT2, PRDM1, TXN, TNF	1116	31	19256	3.33958	1	0.397059	0.384947
GOTERM_BP_DIRECT	GO:0046718~viral entry into host cell	12	1.00167	0.0317862	ITGB1, CD86, NRP1, DYNLT1, ITGA2, CLEC5A, CDK1, CXCR4, SLC1A5, ITGA5, CLDN1, TNFRSF4	1116	101	19256	2.05004	1	0.401654	0.389402
GOTERM_BP_DIRECT	GO:0007179~transforming growth factor beta receptor signaling pathway	12	1.00167	0.0317862	CLDN5, CDH5, COL3A1, COL1A2, CAV2, ZYX, PTPRK, LRRC32, LEFTY2, TP53, FERMT2, ENG	1116	101	19256	2.05004	1	0.401654	0.389402
GOTERM_BP_DIRECT	GO:0043491~protein kinase B signaling	8	0.66778	0.0322643	LOX, CCL5, IL1B, CCL3, CD28, CCL2, TNF, PAX2	1116	53	19256	2.60445	1	0.406599	0.394196
GOTERM_BP_DIRECT	GO:0097421~liver regeneration	7	0.584307	0.0327606	IL6, CCND1, HMOX1, TYMS, CLDN1, TNF, HAMP	1116	42	19256	2.87575	1	0.411748	0.399188
GOTERM_BP_DIRECT	GO:0071466~cellular response to xenobiotic stimulus	9	0.751252	0.0333743	MEF2C, RAP2A, IL1B, ANKRD1, DPEP1, CXCR4, CD69, TP53, PPM1F	1116	65	19256	2.38908	1	0.417882	0.405135
GOTERM_BP_DIRECT	GO:0045444~fat cell differentiation	10	0.834725	0.033427	OSBPL8, EGR2, NIPBL, MAFB, CCND1, GRK5, TGFB1I1, ADGRF5, INHBB, PLCB1	1116	77	19256	2.24084	1	0.417882	0.405135
GOTERM_BP_DIRECT	GO:0000278~mitotic cell cycle	16	1.33556	0.0336819	PLK4, HGF, CDCA5, KIF11, NDC80, AURKB, EML4, CENPE, TPX2, CENPF, TUBB6, EDNRA, PBK, BIRC5, CDH13, PTPN6	1116	154	19256	1.79267	1	0.419949	0.407139
GOTERM_BP_DIRECT	GO:0006508~proteolysis	34	2.83806	0.0342869	ENPEP, CFH, CFI, HTRA1, CPZ, PRSS23, CTSS, ADAMTS5, LACTB, PLAU, CASP3, UBD, CASP4, CASP1, CAPN2, OLR1, ADAMTS9, ADAMTS6, CPA4, ERAP2, MMP1, VASH1, MMP9, GZMK, FAM111A, MMP11, BACE2, CAPN11, BMP1, FAP, MMP16, PAPPA, MMP23B, DPEP1	1116	409	19256	1.43436	1	0.426357	0.413352
GOTERM_BP_DIRECT	GO:0090630~activation of GTPase activity	14	1.16861	0.0343866	TBC1D8B, ARHGEF15, GPR65, RHOG, GMIP, RASGRP1, ARHGAP25, ARHGAP24, CORO1C, TBC1D4, TBC1D10C, TAX1BP3, ECT2, EVI5	1116	128	19256	1.88721	1	0.426466	0.413458
GOTERM_BP_DIRECT	GO:0060325~face morphogenesis	6	0.500835	0.0353347	COL1A1, CLDN5, NIPBL, DLX5, LEF1, DKK1	1116	32	19256	3.23522	1	0.434683	0.421423
GOTERM_BP_DIRECT	GO:0043392~negative regulation of DNA binding	6	0.500835	0.0353347	SP100, IFI16, GZMA, LEF1, HMOX1, JAK2	1116	32	19256	3.23522	1	0.434683	0.421423
GOTERM_BP_DIRECT	GO:0071345~cellular response to cytokine stimulus	6	0.500835	0.0353347	ITGA4, FOXF1, LEF1, HCLS1, CXCR4, TCIRG1	1116	32	19256	3.23522	1	0.434683	0.421423
GOTERM_BP_DIRECT	GO:0006939~smooth muscle contraction	5	0.417362	0.0354864	EDNRA, TBXA2R, ROCK2, HTR2B, ADA	1116	22	19256	3.92147	1	0.434683	0.421423
GOTERM_BP_DIRECT	GO:0032026~response to magnesium ion	4	0.33389	0.0357909	CCND1, TNFRSF11B, CD14, THBS1	1116	13	19256	5.30907	1	0.434683	0.421423
GOTERM_BP_DIRECT	GO:0035457~cellular response to interferon-alpha	4	0.33389	0.0357909	OAS1, PYHIN1, IFIT3, IFIT2	1116	13	19256	5.30907	1	0.434683	0.421423
GOTERM_BP_DIRECT	GO:2000343~positive regulation of chemokine (C-X-C motif) ligand 2 production	4	0.33389	0.0357909	CD74, POSTN, TNF, TLR4	1116	13	19256	5.30907	1	0.434683	0.421423
GOTERM_BP_DIRECT	GO:0001775~cell activation	4	0.33389	0.0357909	TLR1, SYK, CCL3, TIMP1	1116	13	19256	5.30907	1	0.434683	0.421423
GOTERM_BP_DIRECT	GO:0030097~hemopoiesis	9	0.751252	0.0361273	JAG1, MELK, NOTCH4, PGM3, CRIP2, CD34, SH2B3, RUNX2, RUNX1	1116	66	19256	2.35288	1	0.436905	0.423578
GOTERM_BP_DIRECT	GO:0007566~embryo implantation	7	0.584307	0.0362771	VMP1, TPPP3, IL1B, STC2, LIF, PTGS2, MMP9	1116	43	19256	2.80887	1	0.436905	0.423578
GOTERM_BP_DIRECT	GO:0050728~negative regulation of inflammatory response	14	1.16861	0.036299	PTGER4, PTGIS, CALCRL, TNFAIP6, FOXF1, HGF, NR1H4, TNFAIP3, CDH5, SOCS3, PBK, NLRP3, HAMP, ADA	1116	129	19256	1.87258	1	0.436905	0.423578
GOTERM_BP_DIRECT	GO:0051056~regulation of small GTPase mediated signal transduction	13	1.08514	0.0363466	ARHGAP9, STARD13, PLEKHG1, ARHGEF15, ARHGAP18, ARHGAP15, GMIP, FGD5, ARHGAP30, RACGAP1, DLC1, DOCK2, ECT2	1116	116	19256	1.93369	1	0.436905	0.423578
GOTERM_BP_DIRECT	GO:0033138~positive regulation of peptidyl-serine phosphorylation	11	0.918197	0.0374503	IL6, RIPK2, CAV1, SH2D3C, OSM, LIF, HCLS1, TXN, NGF, PTGS2, TNF	1116	91	19256	2.08571	1	0.44902	0.435324
GOTERM_BP_DIRECT	GO:0007010~cytoskeleton organization	15	1.25209	0.0378192	GPR35, SH3KBP1, MICAL2, TNFAIP3, ARAP3, MSN, THY1, FMNL3, FGD5, DIAPH3, PALLD, CCL3, CCL2, PHIP, AGRN	1116	143	19256	1.80991	1	0.452287	0.43849
GOTERM_BP_DIRECT	GO:0051496~positive regulation of stress fiber assembly	8	0.66778	0.0384937	NRP1, ARHGEF15, ROCK2, FHOD1, GPR65, NOX4, FERMT2, PPM1F	1116	55	19256	2.50974	1	0.459182	0.445175
GOTERM_BP_DIRECT	GO:0035690~cellular response to drug	9	0.751252	0.0390292	MEF2C, RAP2A, IL1B, SLAMF8, ANKRD1, DPEP1, CXCR4, TP53, PPM1F	1116	67	19256	2.31777	1	0.464389	0.450223
GOTERM_BP_DIRECT	GO:0044344~cellular response to fibroblast growth factor stimulus	6	0.500835	0.03973	DLL4, COL1A1, POSTN, CXCL8, CCL5, CCL2	1116	33	19256	3.13718	1	0.469154	0.454843
GOTERM_BP_DIRECT	GO:0045736~negative regulation of cyclin-dependent protein serine/threonine kinase activity	6	0.500835	0.03973	CDKN1A, CDKN2B, HHEX, CDKN2A, CASP3, TNFAIP3	1116	33	19256	3.13718	1	0.469154	0.454843
GOTERM_BP_DIRECT	GO:1900182~positive regulation of protein localization to nucleus	6	0.500835	0.03973	CDKN2A, PYHIN1, CDK1, LIF, PARP9, FERMT2	1116	33	19256	3.13718	1	0.469154	0.454843
GOTERM_BP_DIRECT	GO:0032088~negative regulation of NF-kappaB transcription factor activity	11	0.918197	0.0399302	TMIGD3, DAP, PTGIS, CDKN2A, CARD8, ZC3H12A, NR1H4, NLRP3, TNFAIP3, IRAK3, HAVCR2	1116	92	19256	2.06304	1	0.470287	0.455942
GOTERM_BP_DIRECT	GO:0045995~regulation of embryonic development	7	0.584307	0.0400266	NIPBL, RACGAP1, TDG, LAMA4, NOCT, CDK1, PHLDA2	1116	44	19256	2.74503	1	0.470287	0.455942
GOTERM_BP_DIRECT	GO:0030099~myeloid cell differentiation	5	0.417362	0.0410511	SNRK, IFI16, CLEC5A, IRF8, RUNX1	1116	23	19256	3.75097	1	0.478725	0.464122
GOTERM_BP_DIRECT	GO:0030031~cell projection assembly	5	0.417362	0.0410511	SCIN, PARVG, RHOJ, RHOG, RAC2	1116	23	19256	3.75097	1	0.478725	0.464122
GOTERM_BP_DIRECT	GO:0060252~positive regulation of glial cell proliferation	5	0.417362	0.0410511	IL6, PRKCH, IL1B, VEGFC, TNF	1116	23	19256	3.75097	1	0.478725	0.464122
GOTERM_BP_DIRECT	GO:0010595~positive regulation of endothelial cell migration	9	0.751252	0.0420828	NRP1, FOXC2, BMPR2, SPARC, ROCK2, ZC3H12A, ETS1, THBS1, PIK3CG	1116	68	19256	2.28368	1	0.480247	0.465598
GOTERM_BP_DIRECT	GO:0033631~cell-cell adhesion mediated by integrin	3	0.250417	0.0429925	ITGB1, ITGA4, ITGA5	1116	6	19256	8.62724	1	0.480247	0.465598
GOTERM_BP_DIRECT	GO:0002830~positive regulation of type 2 immune response	3	0.250417	0.0429925	CD74, TNFSF4, NLRP3	1116	6	19256	8.62724	1	0.480247	0.465598
GOTERM_BP_DIRECT	GO:0031340~positive regulation of vesicle fusion	3	0.250417	0.0429925	ANXA1, ANXA2, KIF5B	1116	6	19256	8.62724	1	0.480247	0.465598
GOTERM_BP_DIRECT	GO:0061299~retina vasculature morphogenesis in camera-type eye	3	0.250417	0.0429925	NRP1, ARHGEF15, RHOJ	1116	6	19256	8.62724	1	0.480247	0.465598
GOTERM_BP_DIRECT	GO:0031536~positive regulation of exit from mitosis	3	0.250417	0.0429925	UBE2C, CDCA5, BIRC5	1116	6	19256	8.62724	1	0.480247	0.465598
GOTERM_BP_DIRECT	GO:0072189~ureter development	3	0.250417	0.0429925	FOXF1, PAX2, TBX18	1116	6	19256	8.62724	1	0.480247	0.465598
GOTERM_BP_DIRECT	GO:0008356~asymmetric cell division	3	0.250417	0.0429925	ACTR3, ASPM, ACTR2	1116	6	19256	8.62724	1	0.480247	0.465598
GOTERM_BP_DIRECT	GO:0048793~pronephros development	3	0.250417	0.0429925	PAX8, CEP290, PAX2	1116	6	19256	8.62724	1	0.480247	0.465598
GOTERM_BP_DIRECT	GO:0045162~clustering of voltage-gated sodium channels	3	0.250417	0.0429925	SCLT1, NRCAM, AGRN	1116	6	19256	8.62724	1	0.480247	0.465598
GOTERM_BP_DIRECT	GO:0072307~regulation of metanephric nephron tubule epithelial cell differentiation	3	0.250417	0.0429925	PAX8, LIF, PAX2	1116	6	19256	8.62724	1	0.480247	0.465598
GOTERM_BP_DIRECT	GO:0051383~kinetochore organization	3	0.250417	0.0429925	SMC4, NDC80, SMC2	1116	6	19256	8.62724	1	0.480247	0.465598
GOTERM_BP_DIRECT	GO:0009750~response to fructose	3	0.250417	0.0429925	KRT18, SLC2A5, PTGS2	1116	6	19256	8.62724	1	0.480247	0.465598
GOTERM_BP_DIRECT	GO:0045627~positive regulation of T-helper 1 cell differentiation	3	0.250417	0.0429925	ANXA1, HLX, RIPK2	1116	6	19256	8.62724	1	0.480247	0.465598
GOTERM_BP_DIRECT	GO:1900025~negative regulation of substrate adhesion-dependent cell spreading	4	0.33389	0.0436402	POSTN, SPRY4, GBP1, CORO1C	1116	14	19256	4.92985	1	0.480247	0.465598
GOTERM_BP_DIRECT	GO:0010952~positive regulation of peptidase activity	4	0.33389	0.0436402	RCN3, CAV1, PSME4, FN1	1116	14	19256	4.92985	1	0.480247	0.465598
GOTERM_BP_DIRECT	GO:0050777~negative regulation of immune response	4	0.33389	0.0436402	COL3A1, INPP5D, WDR41, CTLA4	1116	14	19256	4.92985	1	0.480247	0.465598
GOTERM_BP_DIRECT	GO:0046488~phosphatidylinositol metabolic process	4	0.33389	0.0436402	PDGFRB, PLEK, PLCB1, PLCB2	1116	14	19256	4.92985	1	0.480247	0.465598
GOTERM_BP_DIRECT	GO:0008608~attachment of spindle microtubules to kinetochore	4	0.33389	0.0436402	EML4, NDC80, SPC24, AURKB	1116	14	19256	4.92985	1	0.480247	0.465598
GOTERM_BP_DIRECT	GO:0045744~negative regulation of G-protein coupled receptor protein signaling pathway	4	0.33389	0.0436402	RGS4, CXCL8, CCL5, PLEK	1116	14	19256	4.92985	1	0.480247	0.465598
GOTERM_BP_DIRECT	GO:0060394~negative regulation of pathway-restricted SMAD protein phosphorylation	4	0.33389	0.0436402	GREM1, PMEPA1, DKK1, ENG	1116	14	19256	4.92985	1	0.480247	0.465598
GOTERM_BP_DIRECT	GO:0043517~positive regulation of DNA damage response, signal transduction by p53 class mediator	4	0.33389	0.0436402	SPRED1, CDKN2A, ANKRD1, PMAIP1	1116	14	19256	4.92985	1	0.480247	0.465598
GOTERM_BP_DIRECT	GO:0051310~metaphase plate congression	4	0.33389	0.0436402	CENPE, CENPF, KIF2C, NDC80	1116	14	19256	4.92985	1	0.480247	0.465598
GOTERM_BP_DIRECT	GO:0034144~negative regulation of toll-like receptor 4 signaling pathway	4	0.33389	0.0436402	TICAM2, TNFAIP3, TREM2, RAB7B	1116	14	19256	4.92985	1	0.480247	0.465598
GOTERM_BP_DIRECT	GO:0042100~B cell proliferation	7	0.584307	0.0440126	SASH3, MEF2C, LEF1, IFNA8, RASGRP1, ADA, TNFSF13B	1116	45	19256	2.68403	1	0.482082	0.467377
GOTERM_BP_DIRECT	GO:0043407~negative regulation of MAP kinase activity	7	0.584307	0.0440126	CD300A, IL1B, CAV1, SPRY4, PTPN6, IRAK3, SH2B3	1116	45	19256	2.68403	1	0.482082	0.467377
GOTERM_BP_DIRECT	GO:0043542~endothelial cell migration	6	0.500835	0.0444427	NRP1, STARD13, FAP, NOS3, CDH13, FSTL1	1116	34	19256	3.04491	1	0.482286	0.467575
GOTERM_BP_DIRECT	GO:0048008~platelet-derived growth factor receptor signaling pathway	6	0.500835	0.0444427	PDGFRB, NRP1, PDGFB, CSPG4, IQGAP1, JAK2	1116	34	19256	3.04491	1	0.482286	0.467575
GOTERM_BP_DIRECT	GO:0000132~establishment of mitotic spindle orientation	6	0.500835	0.0444427	ITGB1, DYNLT1, SAPCD2, SPDL1, CENPA, NDC80	1116	34	19256	3.04491	1	0.482286	0.467575
GOTERM_BP_DIRECT	GO:0048147~negative regulation of fibroblast proliferation	6	0.500835	0.0444427	CD300A, CAV1, TP53INP1, PAWR, IFI30, TP53	1116	34	19256	3.04491	1	0.482286	0.467575
GOTERM_BP_DIRECT	GO:0051092~positive regulation of NF-kappaB transcription factor activity	16	1.33556	0.0447993	PRKCH, RIPK2, CAV1, CARD9, EIF2AK2, IRAK3, TNF, GREM1, TRIM5, IL1B, NLRP3, TRIM38, CD36, RAB7B, TLR4, TRIM22	1116	160	19256	1.72545	1	0.485033	0.470237
GOTERM_BP_DIRECT	GO:0006471~protein ADP-ribosylation	5	0.417362	0.0470807	ARF4, ZC3HAV1, PARP14, PARP9, ART4	1116	24	19256	3.59468	1	0.503914	0.488543
GOTERM_BP_DIRECT	GO:0010460~positive regulation of heart rate	5	0.417362	0.0470807	RGS4, ADM5, AVPR1A, ADA, APLN	1116	24	19256	3.59468	1	0.503914	0.488543
GOTERM_BP_DIRECT	GO:0035904~aorta development	5	0.417362	0.0470807	EDNRA, EGR2, APLNR, PRDM1, ADAMTS6	1116	24	19256	3.59468	1	0.503914	0.488543
GOTERM_BP_DIRECT	GO:2000249~regulation of actin cytoskeleton reorganization	5	0.417362	0.0470807	ABI3, GMFG, ARHGDIB, ABL2, ESAM	1116	24	19256	3.59468	1	0.503914	0.488543
GOTERM_BP_DIRECT	GO:0050768~negative regulation of neurogenesis	5	0.417362	0.0470807	IL6, PCM1, DYNLT1, IL1B, TNF	1116	24	19256	3.59468	1	0.503914	0.488543
GOTERM_BP_DIRECT	GO:0001837~epithelial to mesenchymal transition	7	0.584307	0.048238	ROCK2, NOTCH4, HGF, LEF1, LOXL3, HIF1A, ENG	1116	46	19256	2.62568	1	0.513954	0.498276
GOTERM_BP_DIRECT	GO:0009968~negative regulation of signal transduction	7	0.584307	0.048238	RGS18, RGS19, RGS1, INPP5D, IGFBP3, RGS10, SNX13	1116	46	19256	2.62568	1	0.513954	0.498276
GOTERM_BP_DIRECT	GO:0045599~negative regulation of fat cell differentiation	8	0.66778	0.0492307	MMP11, IL6, ANKRD26, JAG1, TGFB1I1, ZFPM2, TNF, FERMT2	1116	58	19256	2.37993	1	0.523341	0.507378
GOTERM_BP_DIRECT	GO:0034612~response to tumor necrosis factor	6	0.500835	0.0494754	CASP3, UBD, ADAM10, CD14, JAK2, PTGS2	1116	35	19256	2.95791	1	0.524753	0.508746
GOTERM_BP_DIRECT	GO:0048266~behavioral response to pain	4	0.33389	0.0522686	LPAR5, CAPN2, VWA1, THBS1	1116	15	19256	4.60119	1	0.546953	0.530269
GOTERM_BP_DIRECT	GO:0045446~endothelial cell differentiation	4	0.33389	0.0522686	JAG1, CXCR4, FSTL1, HOXB5	1116	15	19256	4.60119	1	0.546953	0.530269
GOTERM_BP_DIRECT	GO:0050930~induction of positive chemotaxis	4	0.33389	0.0522686	CXCL12, CXCL8, VEGFC, PGF	1116	15	19256	4.60119	1	0.546953	0.530269
GOTERM_BP_DIRECT	GO:0050966~detection of mechanical stimulus involved in sensory perception of pain	4	0.33389	0.0522686	CXCL12, ITGA2, CXCR4, TNF	1116	15	19256	4.60119	1	0.546953	0.530269
GOTERM_BP_DIRECT	GO:0014075~response to amine	4	0.33389	0.0522686	ITGA2, CDK1, JAK2, HNMT	1116	15	19256	4.60119	1	0.546953	0.530269
GOTERM_BP_DIRECT	GO:2000279~negative regulation of DNA biosynthetic process	4	0.33389	0.0522686	CDKN1A, BMPR2, CHEK1, ANKRD1	1116	15	19256	4.60119	1	0.546953	0.530269
GOTERM_BP_DIRECT	GO:1904646~cellular response to beta-amyloid	7	0.584307	0.052705	ITGA4, CASP4, TREM2, CD36, TNF, TLR4, SNX6	1116	47	19256	2.56982	1	0.549069	0.53232
GOTERM_BP_DIRECT	GO:0008277~regulation of G-protein coupled receptor protein signaling pathway	7	0.584307	0.052705	RGS18, RGS4, DYNLT1, GRK5, RGS1, RGS10, PLCB1	1116	47	19256	2.56982	1	0.549069	0.53232
GOTERM_BP_DIRECT	GO:0045785~positive regulation of cell adhesion	8	0.66778	0.0531913	APBB1IP, CXCL12, CCL5, ITGA2, LAMB1, LAMC1, NID1, TNF	1116	59	19256	2.33959	1	0.552906	0.536041
GOTERM_BP_DIRECT	GO:0007569~cell aging	5	0.417362	0.0535737	WRN, CDK1, NOX4, TP53, LIMS1	1116	25	19256	3.4509	1	0.553202	0.536327
GOTERM_BP_DIRECT	GO:0017015~regulation of transforming growth factor beta receptor signaling pathway	5	0.417362	0.0535737	ZEB1, LOX, SOX11, NREP, ENG	1116	25	19256	3.4509	1	0.553202	0.536327
GOTERM_BP_DIRECT	GO:2000353~positive regulation of endothelial cell apoptotic process	5	0.417362	0.0535737	ITGA4, ECSCR, CCL2, CD248, THBS1	1116	25	19256	3.4509	1	0.553202	0.536327
GOTERM_BP_DIRECT	GO:0030512~negative regulation of transforming growth factor beta receptor signaling pathway	11	0.918197	0.0540192	FKBP1A, SPRED1, CAV2, TGFB1I1, CAV1, HTRA1, PMEPA1, ARID4B, TP53, SNX6, ENG	1116	97	19256	1.95669	1	0.556576	0.539598
GOTERM_BP_DIRECT	GO:0048662~negative regulation of smooth muscle cell proliferation	6	0.500835	0.0548293	BMPR2, NOS3, IGFBP3, TNFAIP3, HMOX1, AIF1	1116	36	19256	2.87575	1	0.56	0.542918
GOTERM_BP_DIRECT	GO:0045765~regulation of angiogenesis	6	0.500835	0.0548293	SP100, IL6, HMOX1, VASH1, ETS1, HTATIP2	1116	36	19256	2.87575	1	0.56	0.542918
GOTERM_BP_DIRECT	GO:0048678~response to axon injury	6	0.500835	0.0548293	ARF4, LGALS1, TYROBP, CDK1, TREM2, AIF1	1116	36	19256	2.87575	1	0.56	0.542918
GOTERM_BP_DIRECT	GO:0042113~B cell activation	6	0.500835	0.0548293	LAT2, CD86, ZAP70, TBC1D10C, RASGRP1, SKAP2	1116	36	19256	2.87575	1	0.56	0.542918
GOTERM_BP_DIRECT	GO:0043627~response to estrogen	9	0.751252	0.0558578	PDGFRB, IL4R, CCND1, CAV1, IGFBP2, HMOX1, TNFRSF11B, HAPLN3, ZNF366	1116	72	19256	2.15681	1	0.566834	0.549543
GOTERM_BP_DIRECT	GO:0000122~negative regulation of transcription from RNA polymerase II promoter	69	5.7596	0.0568105	RIF1, THRA, ARID4B, PRDM1, FOXM1, TNF, HHEX, NIPBL, CCND1, PPP1R13L, ANKRD1, CIR1, CD36, LMCD1, ZNF366, BATF3, MEF2C, ZNF281, PAWR, SOX11, ZBTB33, PARP9, DKK1, ETV6, RUNX1, ZEB1, IFI27, IRF8, HCLS1, ZFPM2, TP53, ATF3, ZNF431, ENG, NOTCH3, FOXC2, SP100, ZBTB46, UHRF1, NOTCH4, LEF1, AEBP1, TXN, AURKB, DLL4, FOXS1, IFI16, NACC2, TDG, SMYD2, HOXC8, E2F7, CBX3, STAT1, FOXF1, CAV1, CBX2, NR1H4, LARP7, …	1116	967	19256	1.23119	1	0.566834	0.549543
GOTERM_BP_DIRECT	GO:0007266~Rho protein signal transduction	8	0.66778	0.0573458	COL1A2, RACGAP1, ROCK2, RHOJ, ARHGDIB, RHOG, CDH13, TAX1BP3	1116	60	19256	2.3006	1	0.566834	0.549543
GOTERM_BP_DIRECT	GO:0003151~outflow tract morphogenesis	7	0.584307	0.0574152	CLDN5, HEYL, MEF2C, NIPBL, BMPR2, SOX11, HIF1A	1116	48	19256	2.51628	1	0.566834	0.549543
GOTERM_BP_DIRECT	GO:1902895~positive regulation of pri-miRNA transcription from RNA polymerase II promoter	7	0.584307	0.0574152	PDGFB, ETS1, HIF1A, TNF, TP53, GNL3, APLN	1116	48	19256	2.51628	1	0.566834	0.549543
GOTERM_BP_DIRECT	GO:0045590~negative regulation of regulatory T cell differentiation	3	0.250417	0.0579167	IRF1, TNFSF4, CTLA4	1116	7	19256	7.39478	1	0.566834	0.549543
GOTERM_BP_DIRECT	GO:1904951~positive regulation of establishment of protein localization	3	0.250417	0.0579167	CEP135, CENPJ, TREM2	1116	7	19256	7.39478	1	0.566834	0.549543
GOTERM_BP_DIRECT	GO:0010032~meiotic chromosome condensation	3	0.250417	0.0579167	NCAPD2, SMC4, SMC2	1116	7	19256	7.39478	1	0.566834	0.549543
GOTERM_BP_DIRECT	GO:0033591~response to L-ascorbic acid	3	0.250417	0.0579167	SPARC, ITGA2, RUNX2	1116	7	19256	7.39478	1	0.566834	0.549543
GOTERM_BP_DIRECT	GO:0003337~mesenchymal to epithelial transition involved in metanephros morphogenesis	3	0.250417	0.0579167	GREM1, PAX8, PAX2	1116	7	19256	7.39478	1	0.566834	0.549543
GOTERM_BP_DIRECT	GO:0006929~substrate-dependent cell migration	3	0.250417	0.0579167	ITGA2, VEGFC, CSPG4	1116	7	19256	7.39478	1	0.566834	0.549543
GOTERM_BP_DIRECT	GO:0070358~actin polymerization-dependent cell motility	3	0.250417	0.0579167	ACTR3, ENAH, ARPC2	1116	7	19256	7.39478	1	0.566834	0.549543
GOTERM_BP_DIRECT	GO:0036016~cellular response to interleukin-3	3	0.250417	0.0579167	IL3RA, JAK2, SH2B3	1116	7	19256	7.39478	1	0.566834	0.549543
GOTERM_BP_DIRECT	GO:0072540~T-helper 17 cell lineage commitment	3	0.250417	0.0579167	IL6, SLAMF6, BATF	1116	7	19256	7.39478	1	0.566834	0.549543
GOTERM_BP_DIRECT	GO:0034121~regulation of toll-like receptor signaling pathway	3	0.250417	0.0579167	CD36, BIRC2, BIRC3	1116	7	19256	7.39478	1	0.566834	0.549543
GOTERM_BP_DIRECT	GO:0045064~T-helper 2 cell differentiation	3	0.250417	0.0579167	IL4R, HLX, BATF	1116	7	19256	7.39478	1	0.566834	0.549543
GOTERM_BP_DIRECT	GO:0034137~positive regulation of toll-like receptor 2 signaling pathway	3	0.250417	0.0579167	TLR1, F2RL1, CYBA	1116	7	19256	7.39478	1	0.566834	0.549543
GOTERM_BP_DIRECT	GO:0071447~cellular response to hydroperoxide	3	0.250417	0.0579167	TP53INP1, CD36, AIF1	1116	7	19256	7.39478	1	0.566834	0.549543
GOTERM_BP_DIRECT	GO:0070100~negative regulation of chemokine-mediated signaling pathway	3	0.250417	0.0579167	CCL5, SLIT3, SH2B3	1116	7	19256	7.39478	1	0.566834	0.549543
GOTERM_BP_DIRECT	GO:0044691~tooth eruption	3	0.250417	0.0579167	COL1A1, ADAMTS5, TCIRG1	1116	7	19256	7.39478	1	0.566834	0.549543
GOTERM_BP_DIRECT	GO:0060173~limb development	6	0.500835	0.0605047	GREM1, COMP, BMPR2, PAM, DKK1, FERMT2	1116	37	19256	2.79802	1	0.58625	0.568368
GOTERM_BP_DIRECT	GO:0002286~T cell activation involved in immune response	5	0.417362	0.0605259	CD74, F2RL1, LCP1, CD1C, IFNA8	1116	26	19256	3.31817	1	0.58625	0.568368
GOTERM_BP_DIRECT	GO:0008045~motor neuron axon guidance	5	0.417362	0.0605259	EGR2, ALCAM, RHOG, RAC2, LAMC2	1116	26	19256	3.31817	1	0.58625	0.568368
GOTERM_BP_DIRECT	GO:0050807~regulation of synapse organization	5	0.417362	0.0605259	SPARC, IL10RA, SLITRK4, NEDD4, TNF	1116	26	19256	3.31817	1	0.58625	0.568368
GOTERM_BP_DIRECT	GO:0001935~endothelial cell proliferation	5	0.417362	0.0605259	BMPR2, CAV2, CAV1, HMOX1, CD34	1116	26	19256	3.31817	1	0.58625	0.568368
GOTERM_BP_DIRECT	GO:0022408~negative regulation of cell-cell adhesion	4	0.33389	0.061649	JAG1, PODXL, LEF1, JAK2	1116	16	19256	4.31362	1	0.586669	0.568774
GOTERM_BP_DIRECT	GO:0032516~positive regulation of phosphoprotein phosphatase activity	4	0.33389	0.061649	PDGFRB, CD300A, ITGA1, JAK2	1116	16	19256	4.31362	1	0.586669	0.568774
GOTERM_BP_DIRECT	GO:0070207~protein homotrimerization	4	0.33389	0.061649	MLKL, ALOX5AP, PXDN, SLC1A5	1116	16	19256	4.31362	1	0.586669	0.568774
GOTERM_BP_DIRECT	GO:0033630~positive regulation of cell adhesion mediated by integrin	4	0.33389	0.061649	FOXC2, SYK, LIF, PTPN6	1116	16	19256	4.31362	1	0.586669	0.568774
GOTERM_BP_DIRECT	GO:0042532~negative regulation of tyrosine phosphorylation of STAT protein	4	0.33389	0.061649	SOCS3, CAV1, PARP14, SH2B3	1116	16	19256	4.31362	1	0.586669	0.568774
GOTERM_BP_DIRECT	GO:0042129~regulation of T cell proliferation	4	0.33389	0.061649	RAC2, CD28, CTLA4, BID	1116	16	19256	4.31362	1	0.586669	0.568774
GOTERM_BP_DIRECT	GO:0042325~regulation of phosphorylation	4	0.33389	0.061649	PPP1R14A, PPP1R14B, SRPX2, ENG	1116	16	19256	4.31362	1	0.586669	0.568774
GOTERM_BP_DIRECT	GO:0070365~hepatocyte differentiation	4	0.33389	0.061649	KRT18, ANXA1, ITGA2, E2F7	1116	16	19256	4.31362	1	0.586669	0.568774
GOTERM_BP_DIRECT	GO:0051216~cartilage development	8	0.66778	0.0616954	ZEB1, LUM, HOXC4, TRIP11, TIMP1, TYMS, SULF1, HIF1A	1116	61	19256	2.26288	1	0.586669	0.568774
GOTERM_BP_DIRECT	GO:0045429~positive regulation of nitric oxide biosynthetic process	7	0.584307	0.0623695	IL1B, CD36, JAK2, PTGS2, TNF, AIF1, TLR4	1116	49	19256	2.46493	1	0.590683	0.572665
GOTERM_BP_DIRECT	GO:0051603~proteolysis involved in cellular protein catabolic process	7	0.584307	0.0623695	PSMA4, FAP, GZMA, CAPN2, CTSS, PSMB9, ADAMTS7	1116	49	19256	2.46493	1	0.590683	0.572665
GOTERM_BP_DIRECT	GO:0051402~neuron apoptotic process	9	0.751252	0.0637057	APAF1, CASP3, NGF, BID, HIF1A, TP53, NES, CORO1A, TNFRSF21	1116	74	19256	2.09852	1	0.602122	0.583755
GOTERM_BP_DIRECT	GO:0051592~response to calcium ion	8	0.66778	0.0662411	SPARC, SUCNR1, CCND1, S100A16, CAV1, NEDD4, ITPR3, THBS1	1116	62	19256	2.22638	1	0.624825	0.605766
GOTERM_BP_DIRECT	GO:0030900~forebrain development	7	0.584307	0.0675682	NOTCH3, STIL, ZEB1, TYROBP, APAF1, DLC1, DKK1	1116	50	19256	2.41563	1	0.63312	0.613808
GOTERM_BP_DIRECT	GO:0010508~positive regulation of autophagy	9	0.751252	0.067874	SH3GLB1, TRIM5, RB1CC1, TP53INP1, ZC3H12A, TRIM38, RNF152, DCN, TRIM22	1116	75	19256	2.07054	1	0.63312	0.613808
GOTERM_BP_DIRECT	GO:0036120~cellular response to platelet-derived growth factor stimulus	5	0.417362	0.0679307	PDGFRB, YES1, PDGFB, IQGAP1, TLR4	1116	27	19256	3.19527	1	0.63312	0.613808
GOTERM_BP_DIRECT	GO:0050860~negative regulation of T cell receptor signaling pathway	5	0.417362	0.0679307	LAPTM5, PAWR, PTPN6, THY1, GBP1	1116	27	19256	3.19527	1	0.63312	0.613808
GOTERM_BP_DIRECT	GO:0010259~multicellular organism aging	5	0.417362	0.0679307	COMP, EDNRA, WRN, INHBB, AVPR1A	1116	27	19256	3.19527	1	0.63312	0.613808
GOTERM_BP_DIRECT	GO:2001238~positive regulation of extrinsic apoptotic signaling pathway	5	0.417362	0.0679307	TNFRSF12A, CAV1, TNFSF10, BID, TNF	1116	27	19256	3.19527	1	0.63312	0.613808
GOTERM_BP_DIRECT	GO:0050830~defense response to Gram-positive bacterium	13	1.08514	0.0707566	RIPK2, CARD9, C5AR1, RNASE6, LYZ, TNF, IL27RA, IL6, IL1B, CASP4, CD36, HAMP, HAVCR2	1116	129	19256	1.73882	1	0.650035	0.630207
GOTERM_BP_DIRECT	GO:1990869~cellular response to chemokine	4	0.33389	0.0717499	CXCL12, LOX, ZC3H12A, SH2B3	1116	17	19256	4.05988	1	0.650035	0.630207
GOTERM_BP_DIRECT	GO:0007051~spindle organization	4	0.33389	0.0717499	ASPM, TTK, KIF11, AURKB	1116	17	19256	4.05988	1	0.650035	0.630207
GOTERM_BP_DIRECT	GO:0045730~respiratory burst	4	0.33389	0.0717499	CD52, RAC2, CYBB, CYBA	1116	17	19256	4.05988	1	0.650035	0.630207
GOTERM_BP_DIRECT	GO:0048557~embryonic digestive tract morphogenesis	4	0.33389	0.0717499	NIPBL, FOXF1, HLX, SOX11	1116	17	19256	4.05988	1	0.650035	0.630207
GOTERM_BP_DIRECT	GO:0042119~neutrophil activation	4	0.33389	0.0717499	CXCL8, ANXA1, CCL5, F2RL1	1116	17	19256	4.05988	1	0.650035	0.630207
GOTERM_BP_DIRECT	GO:0002407~dendritic cell chemotaxis	4	0.33389	0.0717499	CCL5, GPR183, CXCR4, PIK3CG	1116	17	19256	4.05988	1	0.650035	0.630207
GOTERM_BP_DIRECT	GO:0008593~regulation of Notch signaling pathway	4	0.33389	0.0717499	LFNG, POSTN, MFNG, ADAM10	1116	17	19256	4.05988	1	0.650035	0.630207
GOTERM_BP_DIRECT	GO:0048245~eosinophil chemotaxis	4	0.33389	0.0717499	CCL8, CCL5, CCL3, CCL2	1116	17	19256	4.05988	1	0.650035	0.630207
GOTERM_BP_DIRECT	GO:0070593~dendrite self-avoidance	4	0.33389	0.0717499	EXT1, ROBO4, PALLD, NEXN	1116	17	19256	4.05988	1	0.650035	0.630207
GOTERM_BP_DIRECT	GO:0051726~regulation of cell cycle	26	2.17028	0.0723377	ITGB1, CDKN1A, CXCL8, FOXM1, THBS1, MECOM, CCND1, GRK5, TP53INP1, E2F2, CDKN2B, CDKN2A, DDIAS, MX2, ADAM10, CDK6, FAP, IRF1, BIRC5, PLCB1, EVI2B, KIF20B, PRR11, TP53, BIRC2, BIRC3	1116	316	19256	1.41967	1	0.650035	0.630207
GOTERM_BP_DIRECT	GO:0007043~cell-cell junction assembly	6	0.500835	0.0728144	CLDN5, CDH5, CDH2, CDH11, FSCN1, NR1H4	1116	39	19256	2.65454	1	0.650035	0.630207
GOTERM_BP_DIRECT	GO:1900087~positive regulation of G1/S transition of mitotic cell cycle	7	0.584307	0.0730111	STIL, RRM2, ANXA1, CCND1, CENPJ, PLCB1, AIF1	1116	51	19256	2.36826	1	0.650035	0.630207
GOTERM_BP_DIRECT	GO:0008283~cell proliferation	17	1.41903	0.0737316	CD74, ENPEP, MARCKSL1, DLX5, ITGA2, MCM10, LIPA, AURKB, GNL3, EDNRA, MELK, CKS2, TACC3, CSPG4, TGFBI, ASCC3, BUB1	1116	186	19256	1.57702	1	0.650035	0.630207
GOTERM_BP_DIRECT	GO:0007189~adenylate cyclase-activating G-protein coupled receptor signaling pathway	13	1.08514	0.0740586	PTGER4, CXCL9, CALCRL, GPR65, ADCY4, GPR4, CXCL10, TBXA2R, ADM5, CXCR3, ADGRF5, S1PR3, ADGRL2	1116	130	19256	1.72545	1	0.650035	0.630207
GOTERM_BP_DIRECT	GO:0007156~homophilic cell adhesion via plasma membrane adhesion molecules	16	1.33556	0.0743111	ITGB1, CD84, ROBO4, PCDH10, NEXN, PCDH12, CDH5, PCDHB2, CDH2, PALLD, CDH11, FAT1, PECAM1, CDH13, ESAM, MPZL2	1116	172	19256	1.60507	1	0.650035	0.630207
GOTERM_BP_DIRECT	GO:0006868~glutamine transport	3	0.250417	0.0743214	SLC1A5, SLC38A2, SLC38A5	1116	8	19256	6.47043	1	0.650035	0.630207
GOTERM_BP_DIRECT	GO:0002283~neutrophil activation involved in immune response	3	0.250417	0.0743214	TYROBP, FCER1G, SYK	1116	8	19256	6.47043	1	0.650035	0.630207
GOTERM_BP_DIRECT	GO:0045143~homologous chromosome segregation	3	0.250417	0.0743214	SGO2, PTTG1, PTTG3P	1116	8	19256	6.47043	1	0.650035	0.630207
GOTERM_BP_DIRECT	GO:0017185~peptidyl-lysine hydroxylation	3	0.250417	0.0743214	P3H4, PLOD2, PLOD1	1116	8	19256	6.47043	1	0.650035	0.630207
GOTERM_BP_DIRECT	GO:0061298~retina vasculature development in camera-type eye	3	0.250417	0.0743214	PDGFRB, BMPR2, HIF1A	1116	8	19256	6.47043	1	0.650035	0.630207
GOTERM_BP_DIRECT	GO:0045602~negative regulation of endothelial cell differentiation	3	0.250417	0.0743214	JAG1, ZEB1, NOTCH4	1116	8	19256	6.47043	1	0.650035	0.630207
GOTERM_BP_DIRECT	GO:0001763~morphogenesis of a branching structure	3	0.250417	0.0743214	FOXF1, NOTCH4, PRDM1	1116	8	19256	6.47043	1	0.650035	0.630207
GOTERM_BP_DIRECT	GO:0002314~germinal center B cell differentiation	3	0.250417	0.0743214	IL6, IRF8, ADA	1116	8	19256	6.47043	1	0.650035	0.630207
GOTERM_BP_DIRECT	GO:0060385~axonogenesis involved in innervation	3	0.250417	0.0743214	NRP1, EDNRA, ITGA4	1116	8	19256	6.47043	1	0.650035	0.630207
GOTERM_BP_DIRECT	GO:0046632~alpha-beta T cell differentiation	3	0.250417	0.0743214	ANXA1, BCL11B, ADA	1116	8	19256	6.47043	1	0.650035	0.630207
GOTERM_BP_DIRECT	GO:0034351~negative regulation of glial cell apoptotic process	3	0.250417	0.0743214	PRKCH, CCL2, TREM2	1116	8	19256	6.47043	1	0.650035	0.630207
GOTERM_BP_DIRECT	GO:0045656~negative regulation of monocyte differentiation	3	0.250417	0.0743214	CDK6, ZBTB46, INPP5D	1116	8	19256	6.47043	1	0.650035	0.630207
GOTERM_BP_DIRECT	GO:0030836~positive regulation of actin filament depolymerization	3	0.250417	0.0743214	SEMA5A, PLEK, F2RL1	1116	8	19256	6.47043	1	0.650035	0.630207
GOTERM_BP_DIRECT	GO:0097527~necroptotic signaling pathway	3	0.250417	0.0743214	MLKL, FAS, TNF	1116	8	19256	6.47043	1	0.650035	0.630207
GOTERM_BP_DIRECT	GO:1905820~positive regulation of chromosome separation	3	0.250417	0.0743214	NCAPG, SMC4, SMC2	1116	8	19256	6.47043	1	0.650035	0.630207
GOTERM_BP_DIRECT	GO:1900426~positive regulation of defense response to bacterium	3	0.250417	0.0743214	EMILIN2, CYBA, HAVCR2	1116	8	19256	6.47043	1	0.650035	0.630207
GOTERM_BP_DIRECT	GO:0038094~Fc-gamma receptor signaling pathway	3	0.250417	0.0743214	FCER1G, FCGR1A, OSCAR	1116	8	19256	6.47043	1	0.650035	0.630207
GOTERM_BP_DIRECT	GO:0048873~homeostasis of number of cells within a tissue	5	0.417362	0.0757799	SASH3, NOS3, F2R, LIPA, CORO1A	1116	28	19256	3.08116	1	0.660328	0.640185
GOTERM_BP_DIRECT	GO:1902042~negative regulation of extrinsic apoptotic signaling pathway via death domain receptors	5	0.417362	0.0757799	NOS3, HGF, SERPINE1, TNFAIP3, HMOX1	1116	28	19256	3.08116	1	0.660328	0.640185
GOTERM_BP_DIRECT	GO:0006816~calcium ion transport	10	0.834725	0.0761727	PANX1, CCL8, CALCRL, NOS3, CCL5, CAV1, CCL3, NMUR2, CACNA1C, CORO1A	1116	90	19256	1.91716	1	0.662518	0.642309
GOTERM_BP_DIRECT	GO:0098869~cellular oxidant detoxification	9	0.751252	0.0767022	PRDX4, TP53INP1, ALOX5AP, PXDN, GPX8, GLRX, TXN, PTGS2, PTGS1	1116	77	19256	2.01676	1	0.664658	0.644383
GOTERM_BP_DIRECT	GO:0045669~positive regulation of osteoblast differentiation	9	0.751252	0.0767022	MEF2C, IL6, BMPR2, JAG1, HGF, SOX11, FERMT2, RUNX2, CTHRC1	1116	77	19256	2.01676	1	0.664658	0.644383
GOTERM_BP_DIRECT	GO:0097191~extrinsic apoptotic signaling pathway	7	0.584307	0.078697	KRT18, IFI27, RB1CC1, FAS, JAK2, BID, TNF	1116	52	19256	2.32272	1	0.679432	0.658707
GOTERM_BP_DIRECT	GO:0007162~negative regulation of cell adhesion	7	0.584307	0.078697	SEMA5A, PODXL, ARHGDIB, TNC, CDH13, ADAM10, TGFBI	1116	52	19256	2.32272	1	0.679432	0.658707
GOTERM_BP_DIRECT	GO:0006139~nucleobase-containing compound metabolic process	6	0.500835	0.0794437	PNP, OAS2, OAS3, SRBD1, TK1, REXO2	1116	40	19256	2.58817	1	0.684618	0.663735
GOTERM_BP_DIRECT	GO:0007275~multicellular organism development	19	1.58598	0.0797837	PDGFRB, TIE1, GPR65, LIF, OSM, FSTL1, MMP11, CDH5, VCAN, BMP1, HLX, ARHGDIB, CDH11, ENC1, ANGPTL2, HOXB2, LEFTY2, ADAMTS9, HOXC6	1116	217	19256	1.51076	1	0.686286	0.665352
GOTERM_BP_DIRECT	GO:0010951~negative regulation of endopeptidase activity	14	1.16861	0.0811166	LXN, ANXA2, SPINK8, SERPINE2, PROS1, SERPINE1, NGF, TFPI, SERPINB8, SERPINA5, PTTG1, SERPINH1, COL6A3, TIMP1	1116	146	19256	1.65454	1	0.696474	0.675229
GOTERM_BP_DIRECT	GO:0051770~positive regulation of nitric-oxide synthase biosynthetic process	4	0.33389	0.0825359	STAT1, CCL2, JAK2, TLR4	1116	18	19256	3.83433	1	0.703506	0.682047
GOTERM_BP_DIRECT	GO:0051895~negative regulation of focal adhesion assembly	4	0.33389	0.0825359	DLC1, THBS1, PHLDB2, CORO1C	1116	18	19256	3.83433	1	0.703506	0.682047
GOTERM_BP_DIRECT	GO:0050965~detection of temperature stimulus involved in sensory perception of pain	4	0.33389	0.0825359	ANO1, CXCL12, LXN, CXCR4	1116	18	19256	3.83433	1	0.703506	0.682047
GOTERM_BP_DIRECT	GO:0051492~regulation of stress fiber assembly	4	0.33389	0.0825359	PTGER4, ROCK2, FHOD1, WAS	1116	18	19256	3.83433	1	0.703506	0.682047
GOTERM_BP_DIRECT	GO:0070372~regulation of ERK1 and ERK2 cascade	5	0.417362	0.084063	SYK, IL1B, FN1, PTPN6, RASGRP1	1116	29	19256	2.97491	1	0.713927	0.692149
GOTERM_BP_DIRECT	GO:0032967~positive regulation of collagen biosynthetic process	5	0.417362	0.084063	PDGFRB, ITGA2, F2R, ENG, RUNX1	1116	29	19256	2.97491	1	0.713927	0.692149
GOTERM_BP_DIRECT	GO:0042542~response to hydrogen peroxide	7	0.584307	0.0846246	PDGFRB, COL1A1, STAT1, CASP3, CAPN2, HMOX1, ADA	1116	53	19256	2.27889	1	0.714811	0.693007
GOTERM_BP_DIRECT	GO:0009408~response to heat	7	0.584307	0.0846246	CXCL12, NOS3, TGFB1I1, TP53INP1, TRPV2, CD14, MICB	1116	53	19256	2.27889	1	0.714811	0.693007
GOTERM_BP_DIRECT	GO:0002062~chondrocyte differentiation	7	0.584307	0.0846246	MEF2C, COL3A1, TGFBI, HIF1A, RUNX2, ADAMTS7, RUNX1	1116	53	19256	2.27889	1	0.714811	0.693007
GOTERM_BP_DIRECT	GO:0045184~establishment of protein localization	6	0.500835	0.0863841	RAP2A, ITGA2, PHLDB2, CEP55, CORO1C, LIMS1	1116	41	19256	2.52505	1	0.723158	0.701099
GOTERM_BP_DIRECT	GO:0042311~vasodilation	6	0.500835	0.0863841	EXT1, NPPB, NOS3, ITGA1, F2RL1, TNF	1116	41	19256	2.52505	1	0.723158	0.701099
GOTERM_BP_DIRECT	GO:0030513~positive regulation of BMP signaling pathway	6	0.500835	0.0863841	CDH5, BMPR2, SOX11, SULF1, PELO, ENG	1116	41	19256	2.52505	1	0.723158	0.701099
GOTERM_BP_DIRECT	GO:0030316~osteoclast differentiation	6	0.500835	0.0863841	TYROBP, GPR183, TREM2, TCIRG1, TNF, OSCAR	1116	41	19256	2.52505	1	0.723158	0.701099
GOTERM_BP_DIRECT	GO:1901796~regulation of signal transduction by p53 class mediator	6	0.500835	0.0863841	NUAK1, CHEK1, TRIM24, SMYD2, RPF2, AURKB	1116	41	19256	2.52505	1	0.723158	0.701099
GOTERM_BP_DIRECT	GO:0042149~cellular response to glucose starvation	7	0.584307	0.0907917	SH3GLB1, NUAK1, IFI16, ZC3H12A, PLIN3, PMAIP1, TP53	1116	54	19256	2.23669	1	0.753035	0.730065
GOTERM_BP_DIRECT	GO:0021612~facial nerve structural organization	3	0.250417	0.0919856	NRP1, EGR2, HOXB2	1116	9	19256	5.75149	1	0.753035	0.730065
GOTERM_BP_DIRECT	GO:0045063~T-helper 1 cell differentiation	3	0.250417	0.0919856	IL4R, HLX, LEF1	1116	9	19256	5.75149	1	0.753035	0.730065
GOTERM_BP_DIRECT	GO:0046653~tetrahydrofolate metabolic process	3	0.250417	0.0919856	SHMT2, MTHFD2, TYMS	1116	9	19256	5.75149	1	0.753035	0.730065
GOTERM_BP_DIRECT	GO:0031915~positive regulation of synaptic plasticity	3	0.250417	0.0919856	CDC20, PTGS2, DBN1	1116	9	19256	5.75149	1	0.753035	0.730065
GOTERM_BP_DIRECT	GO:1902570~protein localization to nucleolus	3	0.250417	0.0919856	WRN, NOL8, RPF2	1116	9	19256	5.75149	1	0.753035	0.730065
GOTERM_BP_DIRECT	GO:1900027~regulation of ruffle assembly	3	0.250417	0.0919856	CAV1, RHOG, CORO1C	1116	9	19256	5.75149	1	0.753035	0.730065
GOTERM_BP_DIRECT	GO:0072015~glomerular visceral epithelial cell development	3	0.250417	0.0919856	JAG1, PODXL, IQGAP1	1116	9	19256	5.75149	1	0.753035	0.730065
GOTERM_BP_DIRECT	GO:0030728~ovulation	3	0.250417	0.0919856	IL4R, TNFAIP6, PTGS2	1116	9	19256	5.75149	1	0.753035	0.730065
GOTERM_BP_DIRECT	GO:0015825~L-serine transport	3	0.250417	0.0919856	SLC1A5, SLC38A2, SLC38A5	1116	9	19256	5.75149	1	0.753035	0.730065
GOTERM_BP_DIRECT	GO:0048771~tissue remodeling	3	0.250417	0.0919856	TIE1, CSPG4, LIPA	1116	9	19256	5.75149	1	0.753035	0.730065
GOTERM_BP_DIRECT	GO:0032870~cellular response to hormone stimulus	5	0.417362	0.0927681	IGFBP2, SLIT3, AIF1, CACNA1H, PGF	1116	30	19256	2.87575	1	0.753035	0.730065
GOTERM_BP_DIRECT	GO:0048010~vascular endothelial growth factor receptor signaling pathway	5	0.417362	0.0927681	NRP1, FOXC2, VEGFC, SULF1, PGF	1116	30	19256	2.87575	1	0.753035	0.730065
GOTERM_BP_DIRECT	GO:0010592~positive regulation of lamellipodium assembly	5	0.417362	0.0927681	ACTR3, ACTR2, ARPC2, FSCN1, RAC2	1116	30	19256	2.87575	1	0.753035	0.730065
GOTERM_BP_DIRECT	GO:0045070~positive regulation of viral genome replication	5	0.417362	0.0927681	NR5A2, CCL5, CD28, TRIM38, IFIT1	1116	30	19256	2.87575	1	0.753035	0.730065
GOTERM_BP_DIRECT	GO:0007080~mitotic metaphase plate congression	6	0.500835	0.0936305	EML4, CENPE, KIFC1, CDCA5, KIF2C, SPDL1	1116	42	19256	2.46493	1	0.753035	0.730065
GOTERM_BP_DIRECT	GO:0030217~T cell differentiation	6	0.500835	0.0936305	LFNG, DLL4, ZAP70, PTPRK, TCIRG1, RUNX2	1116	42	19256	2.46493	1	0.753035	0.730065
GOTERM_BP_DIRECT	GO:0003007~heart morphogenesis	6	0.500835	0.0936305	FKBP1A, NIPBL, COL5A1, DLC1, HTR2B, ALPK2	1116	42	19256	2.46493	1	0.753035	0.730065
GOTERM_BP_DIRECT	GO:0010759~positive regulation of macrophage chemotaxis	4	0.33389	0.0939688	CCL5, C5AR1, C3AR1, THBS1	1116	19	19256	3.63252	1	0.753035	0.730065
GOTERM_BP_DIRECT	GO:2000251~positive regulation of actin cytoskeleton reorganization	4	0.33389	0.0939688	NRP1, HCK, FES, HCLS1	1116	19	19256	3.63252	1	0.753035	0.730065
GOTERM_BP_DIRECT	GO:0071360~cellular response to exogenous dsRNA	4	0.33389	0.0939688	IFIH1, DDX58, CAV1, IFIT1	1116	19	19256	3.63252	1	0.753035	0.730065
GOTERM_BP_DIRECT	GO:0051259~protein oligomerization	4	0.33389	0.0939688	OAS1, ZC3H12A, CLDN1, MCU	1116	19	19256	3.63252	1	0.753035	0.730065
GOTERM_BP_DIRECT	GO:0048514~blood vessel morphogenesis	4	0.33389	0.0939688	SYK, CDH2, LOX, COL4A1	1116	19	19256	3.63252	1	0.753035	0.730065
GOTERM_BP_DIRECT	GO:0001709~cell fate determination	4	0.33389	0.0939688	JAG1, NOTCH4, EBF2, PAX2	1116	19	19256	3.63252	1	0.753035	0.730065
GOTERM_BP_DIRECT	GO:0042730~fibrinolysis	4	0.33389	0.0939688	ANXA2, PLAU, PROS1, SERPINE1	1116	19	19256	3.63252	1	0.753035	0.730065
GOTERM_BP_DIRECT	GO:0070371~ERK1 and ERK2 cascade	7	0.584307	0.0971955	PTGER4, OXTR, RIPK2, TBC1D10C, CDK1, HTR2B, TLR4	1116	55	19256	2.19602	1	0.777564	0.753846

## Sheet: CC
Category	Term	Count	%	PValue	Genes	List Total	Pop Hits	Pop Total	Fold Enrichment	Bonferroni	Benjamini	FDR
GOTERM_CC_DIRECT	GO:0005576~extracellular region	222	18.5309	5.65776e-20	SPARC, TNFRSF6B, SERPINE2, GMFG, COL12A1, SERPINE1, ANTXR2, IFI30, PNP, LGALS1, TNFSF10, SPA17, ACTN1, CLEC11A, RNASE6, RNASE2, HSPG2, DKK1, CCDC80, FNDC1, PAPPA, COL8A1, MXRA5, CFH, CFI, PDGFB, TXN, THY1, PLA2G7, ART4, HSPH1, PRDX4, C7, ARSJ, STC2, CD14, ICOS, S100A11, JAG1, MCAM, SIGLEC10, FN1, LIF, LYZ, COL1A1, BST1, COL1A2, TCN2, CALU, ITGBL1, PAM, HAMP, FERMT3, ARHGAP9, COL18A1, ECM1, ECM2, …	1166	2127	20472	1.83251	3.88122e-17	3.88122e-17	3.48518e-17
GOTERM_CC_DIRECT	GO:0005925~focal adhesion	77	6.42738	1.97375e-19	ITGB1, NRP1, SH3KBP1, TGFB1I1, TNC, FHL3, RND3, TNFSF13B, ALCAM, CDH2, PLAU, CAPN2, RAC2, JAK2, SCARF2, PDGFRB, ACTR3, ACTR2, ANXA1, TPM4, ITGA4, ACTN1, ITGA2, ITGA1, RHOG, PLAUR, AFAP1, ADAM10, KIF23, CYBA, REXO2, HSPG2, SHROOM4, ENAH, APBB1IP, HCK, PALLD, MYH9, CDH13, ITGA5, LCP1, PHLDB2, ENG, RALA, FBLIM1, NEXN, THY1, IQGAP1, LPP, HSP90B1, CORO1C, PDLIM1, LIMA1, NHS, CD59, YES1, CAV2, MCAM, CA…	1166	424	20472	3.1885	1.35399e-16	6.76995e-17	6.07914e-17
GOTERM_CC_DIRECT	GO:0005788~endoplasmic reticulum lumen	60	5.00835	7.00233e-17	COL18A1, COL14A1, FKBP14, COL12A1, TNC, LAMC1, PRSS23, ADAMTS5, LGALS1, CDH2, TIMP1, COLGALT1, ADAMTS7, IGFBP3, GPX8, PLAUR, P3H1, ADAM10, CKAP4, RCN3, VCAN, RCN1, COL4A2, COL4A1, COL6A2, COL6A1, EOGT, CERCAM, COL6A3, COL8A1, VWA1, ERP27, TOR4A, COL15A1, COL11A1, PDGFB, PTGS2, THBS1, FSTL1, HSP90B1, ARSJ, STC2, SERPINH1, UGGT2, TXNDC5, BCHE, ERAP2, FN1, LAMB1, COL1A1, COL3A1, IL6, COL1A2, COL5A1,…	1166	306	20472	3.44264	7.61613e-14	1.6012e-14	1.43781e-14
GOTERM_CC_DIRECT	GO:0031012~extracellular matrix	53	4.42404	1.0684e-15	COL18A1, FCGBP, SPON2, ECM1, OLFML2B, ECM2, COL14A1, OLFML2A, LRRC32, HAPLN3, HAPLN1, COMP, ADAMTS5, ADAMTS2, TIMP1, ADAMTS9, ADAMTS6, ADAMTS7, POSTN, VWF, MMP1, TFIP11, DCN, MMP11, VCAN, COL4A2, LOX, MMP16, COL4A1, COL6A2, MMP23B, COL6A1, PXDN, COL6A3, COL8A1, COL15A1, COL11A1, LRRC17, TNFRSF11B, THBS1, FBLN2, LRRN3, LUM, FN1, COL1A1, COL3A1, COL1A2, COL5A1, COL5A3, COL5A2, CD248, TGFBI, FBN1	1166	259	20472	3.59284	7.61613e-13	1.83231e-13	1.64534e-13
GOTERM_CC_DIRECT	GO:0009897~external side of plasma membrane	72	6.01002	8.63076e-15	CD86, ITGB1, CD84, CXCL9, CD3G, ITGAL, CD3D, ANTXR1, TNF, SERPINA5, IL27RA, CDH5, ALCAM, CAPN2, ITGAX, CTLA4, NRCAM, CD36, SPA17, CD34, TNFRSF4, CD33, FCER1G, IL4R, ITGA4, ITGA2, ITGA1, BTN3A2, HLA-F, OSMR, CLEC4A, CD8A, IL3RA, TLR8, CDH13, CD48, ITGA5, TLR4, HLA-DQB1, ENG, ENPEP, CD163L1, CXCR4, THY1, CD1C, THBS1, CSF2RA, TMEM123, CXCR3, IL21R, SLAMF6, CD14, FCGR1A, MICB, MSR1, CD74, CD163, MCAM…	1166	456	20472	2.77223	5.94058e-12	1.18414e-12	1.06331e-12
GOTERM_CC_DIRECT	GO:0005886~plasma membrane	402	33.5559	1.64584e-14	SERPINE1, CLDN1, ALCAM, C3AR1, MS4A14, PRKCH, UNC5B, SOX11, HSPG2, DKK1, SYTL2, CLDN5, FEZ1, SKAP2, ENPEP, TTYH3, FPR3, IQGAP1, THY1, C7, S100A16, PLEK2, ICOS, GSDMC, HLA-DRB4, JAG1, MCAM, FZD6, FN1, EHD2, PPFIBP1, PCDHB2, TNFSF4, GPR183, FAT1, NOSTRIN, NOX4, PAM, ADA, FERMT2, GAPT, ARF4, ITK, TGFB1I1, PANX1, CTLA4, OLR1, JAK2, ZNF366, CEP55, ANXA1, ANXA2, IFNGR1, GPR35, MYOF, SLC39A10, PAWR, GMI…	1166	5066	20472	1.39323	1.12719e-11	1.88175e-12	1.68973e-12
GOTERM_CC_DIRECT	GO:0009986~cell surface	88	7.34558	2.39972e-14	CD86, ITGB1, NRP1, PLVAP, BMPR2, SPARC, PTPRK, ANTXR2, LRRC32, ITGAL, ANTXR1, TNF, CDH5, LGALS1, CDH2, PLAU, CLEC5A, ITGAX, CD36, ADAMTS9, TNFRSF4, CD33, HAVCR2, ADAMTS7, PDGFRB, CD53, FCER1G, ANXA1, CD93, ANXA2, ITGA4, ITGA2, ITGA1, F2R, HLA-B, PLAUR, ADAM10, HLA-F, OSCAR, GREM1, TYROBP, TMX3, MMP16, PXDN, ADGRF5, KCNQ3, ITGA5, TLR4, HCST, HBEGF, ENG, NOTCH3, RALA, NOTCH4, C5AR1, PDGFB, CXCR4, T…	1166	638	20472	2.42172	1.64508e-11	2.35172e-12	2.11175e-12
GOTERM_CC_DIRECT	GO:0005615~extracellular space	188	15.6928	1.60325e-13	FCGBP, SPARC, OLFML2B, TNFRSF6B, SERPINE2, PROS1, COL12A1, SERPINE1, TNC, CLEC18C, NUDT1, LOXL3, CLEC18B, OLFML2A, TNF, ACTG2, NPPB, COMP, LGALS1, PLAU, CHEK1, TNFSF10, IFNAR2, POSTN, IL4R, HGF, ACTN1, IGFBP3, IGFBP2, CLEC11A, RNASE6, MTUS1, VASH1, FRMD4B, HLA-F, RNASE2, HSPG2, DKK1, PGF, COL4A2, LOX, COL4A1, MTHFD2, MFNG, PAPPA, DPEP1, COL8A1, LXN, CFH, CCL3L1, CCL3L3, CFI, HTRA1, PDGFB, LY96, T…	1166	1936	20472	1.70496	1.09977e-10	1.37478e-11	1.2345e-11
GOTERM_CC_DIRECT	GO:0005581~collagen trimer	25	2.08681	2.04597e-10	C1QB, COL18A1, COL15A1, COL14A1, COL11A1, COL12A1, C1QTNF6, SERPINH1, EMILIN2, TIMP1, CD36, CTHRC1, MSR1, MMP1, COL1A1, COL3A1, COL1A2, COL4A2, COL5A1, LOX, COL4A1, COL6A2, COL5A2, COL6A1, COL6A3	1166	92	20472	4.77105	1.40353e-07	1.55948e-08	1.40035e-08
GOTERM_CC_DIRECT	GO:0005829~cytosol	406	33.8898	3.45996e-10	IPO11, SERPINE2, SMC4, LIPA, SMC2, LACTB, TDO2, MBNL1, MEF2C, PRKCH, STARD5, AFAP1, EML4, SCO2, PSME4, HOXB5, SKAP2, SHMT2, CDCA5, C1ORF198, NCAPG, ZC3HAV1, IQGAP1, THY1, HIF1A, SAMSN1, MTMR6, PRDX4, HSPH1, S100A16, RNF217, HMOX1, HOXC6, PLK4, GSDMC, STARD13, AFAP1L1, PMM2, LARP7, EIF2AK2, EHD2, MEX3B, PPFIBP1, ADA, FERMT2, ARHGAP9, ARF4, ITK, CDKN1A, TGFB1I1, IFIH1, NIPBL, MECOM, TRIM5, RIOK2, T…	1166	5477	20472	1.3015	2.37353e-07	2.37353e-08	2.13134e-08
GOTERM_CC_DIRECT	GO:0070062~extracellular exosome	192	16.0267	1.90875e-09	SEMA5A, CD86, FCGBP, SPON2, PLVAP, PROS1, COL12A1, SERPINE1, PLOD2, PLOD1, HNMT, NUDT5, ACTG2, SMC2, COMP, DOCK10, STK10, TUBB6, LGALS1, ALCAM, PNP, SIT1, PLAU, ARHGDIB, TNFSF10, CAPN2, ENTPD1, PRKCH, TPM4, CD300A, ACTN1, IGFBP2, HLA-B, KRT7, ADAM10, P3H1, RNASE2, HSPG2, OSCAR, COL4A2, FSCN1, DPEP1, MXRA5, PPIC, C5ORF46, ENPEP, TTYH3, SUCNR1, CFH, SHMT2, CFI, HTRA1, PCDH12, SLC1A5, IQGAP1, TXN, T…	1166	2218	20472	1.51985	1.3094e-06	1.19037e-07	1.0689e-07
GOTERM_CC_DIRECT	GO:0016020~membrane	208	17.3623	4.0159e-08	SPARC, LST1, GOLGA5, TBC1D10C, PIEZO2, SPA17, GBP5, ENTPD1, HLA-B, RECQL, P3H1, HLA-F, HSPG2, SYTL2, EML4, ORAI2, PRR11, CFI, PDGFB, NCAPG, NMD3, MTMR6, ART4, HMOX1, STK38L, MSR1, JAG1, EIF2AK2, NBEAL2, NMI, PARP14, FAT1, CALU, FXYD5, GRAP, PAM, ADA, FERMT3, FKBP11, NRP1, ARF4, SH3KBP1, PTPRK, KIF11, SERPINA5, PANX1, GLIPR1, PCM1, RAC2, OLR1, CD37, CD36, JAK2, CEP55, HTATIP2, IKBIP, CD52, ANXA2, …	1166	2547	20472	1.43382	2.75487e-05	2.29576e-06	2.0615e-06
GOTERM_CC_DIRECT	GO:0005737~cytoplasm	399	33.3055	4.55415e-08	IPO11, CLDN1, SMC2, HENMT1, ZC3H12A, IER5, GBP5, MBNL1, MEF2C, PRKCH, CLEC11A, SYTL2, EML4, HECW2, FEZ1, PRR11, SKAP2, ENPEP, LXN, PARPBP, SHMT2, CDCA5, PDGFB, NCAPG, ZC3HAV1, IQGAP1, HIF1A, SAMSN1, PLA2G7, MTMR6, PRDX4, HSPH1, S100A16, RNF217, PLEK2, S100A11, PLK4, GSDMC, STARD13, PMM2, EIF2AK2, RMDN1, COL1A1, EHD2, FAM111A, NOSTRIN, FERMT2, ARHGAP9, ARF4, WDR41, IFIH1, TRIM5, RIOK2, SH3BGRL3, J…	1166	5570	20472	1.25771	3.1241e-05	2.40319e-06	2.15797e-06
GOTERM_CC_DIRECT	GO:0005884~actin filament	22	1.83639	5.34128e-08	YES1, ANXA1, TPM4, TPM2, ACTN1, WAS, PAWR, IQGAP1, AIF1, CORO1A, SHROOM4, HCK, DIAPH2, MYO1B, PSTPIP1, DIAPH3, PALLD, RAC2, PLS3, HCLS1, LCP1, DBN1	1166	94	20472	4.10919	3.66405e-05	2.44275e-06	2.19349e-06
GOTERM_CC_DIRECT	GO:0005604~basement membrane	22	1.83639	5.34128e-08	COL18A1, SPARC, ANXA2, LAMA4, TNC, FN1, LAMB1, LAMC2, LAMC1, NID1, THBS2, HSPG2, CCDC80, COL4A2, COL5A1, COL4A1, PXDN, VWA1, TIMP1, TGFBI, AGRN, FBN1	1166	94	20472	4.10919	3.66405e-05	2.44275e-06	2.19349e-06
GOTERM_CC_DIRECT	GO:0015629~actin cytoskeleton	39	3.25543	7.00284e-08	NOTCH3, WAS, NEXN, IQGAP1, CORO1A, CORO1C, LIMA1, SCIN, CALD1, ARSJ, ABL2, STK38L, KNTC1, TOPBP1, GBP1, ACTR3, ACTR2, DDX58, TPM2, PAWR, AFAP1, ARPC5, NPM3, SHROOM4, ANLN, MYO1B, PARVG, ARPC2, PALLD, STK17B, FSCN1, ZYX, MYH9, TAX1BP3, INTS6, LCP1, DBN1, MYO1F, MYO1G	1166	258	20472	2.65403	4.80383e-05	3.00247e-06	2.69609e-06
GOTERM_CC_DIRECT	GO:0001725~stress fiber	19	1.58598	9.54601e-08	TPM4, FBLIM1, FHOD1, ACTN1, FHL3, CYBA, LPP, MYL12A, SHROOM4, PDLIM1, LIMA1, PALLD, FSCN1, MICALL2, ZYX, NOX4, MYH9, LCP1, FERMT2	1166	73	20472	4.56975	6.54835e-05	3.85209e-06	3.45902e-06
GOTERM_CC_DIRECT	GO:0035579~specific granule membrane	21	1.75292	1.47131e-07	CD53, ATP8B4, CD93, CLEC12A, PLAUR, MOSPD2, CYBB, ADAM10, CYBA, ITGAL, SLC2A5, CKAP4, STK10, BST1, PLAU, CLEC5A, C3AR1, OLR1, CD59, CD36, CD33	1166	91	20472	4.05172	0.000100927	5.60732e-06	5.03515e-06
GOTERM_CC_DIRECT	GO:0001726~ruffle	22	1.83639	1.97513e-07	ITGB1, ANXA2, ACTN1, ARAP3, ARHGAP18, FRMD4B, IQGAP1, SCIMP, AIF1, SAMSN1, LIMA1, FGD5, CDK6, PODXL, PALLD, FSCN1, MYH9, CSPG4, LCP1, ITGA5, TLR4, S100A11	1166	101	20472	3.8244	0.000135484	6.77468e-06	6.08339e-06
GOTERM_CC_DIRECT	GO:0030667~secretory granule membrane	22	1.83639	1.97513e-07	MOXD1, TICAM2, CD93, COPB1, C5AR1, HLA-B, RHOG, ICA1, ITPR2, DNAJC13, ITPR3, TCIRG1, IQGAP1, LILRB3, FCGR2A, TYROBP, RAB31, ITGAX, PECAM1, CD14, CD58, PAM	1166	101	20472	3.8244	0.000135484	6.77468e-06	6.08339e-06
GOTERM_CC_DIRECT	GO:0005901~caveola	19	1.58598	2.28556e-07	PLVAP, PTGIS, BMPR2, NOS3, CAV2, CAV1, F2R, MYOF, PTGS2, ADRA1B, TFPI, HCK, EHD2, SPRED1, DLC1, CDH13, HMOX1, CD36, JAK2	1166	77	20472	4.33236	0.000156777	7.46615e-06	6.7043e-06
GOTERM_CC_DIRECT	GO:0005887~integral component of plasma membrane	133	11.1018	3.6691e-07	CD84, OXTR, GPR65, CLDN1, TNF, IL27RA, EDNRA, ALCAM, CDH2, SIT1, SLCO2B1, CLEC5A, TNFSF10, C3AR1, NRCAM, SLC39A8, TNFRSF4, MFSD2A, PDGFRB, IFNAR2, ENTPD1, IL4R, F2R, HLA-B, CYBB, TM4SF1, CLEC4A, TYROBP, CD8A, APLNR, KCNQ3, CD300C, ENPEP, IGSF6, CALCRL, PCDH10, NOTCH4, C5AR1, ITPR3, CACNA1C, LPAR4, PCDH12, SLC1A5, THY1, CD1C, CSF2RA, CACNA1H, RASGRP3, TBXA2R, PODXL, SLC38A2, SLC38A5, MSR1, CD163, …	1166	1508	20472	1.5485	0.000251669	1.14409e-05	1.02735e-05
GOTERM_CC_DIRECT	GO:0005856~cytoskeleton	60	5.00835	1.26265e-06	SH3KBP1, TGFB1I1, FHOD1, CMAHP, RND3, PPP1R18, BICD1, ARHGDIB, ZC3H12A, ENC1, RAC2, JAK2, CEP290, TMSB10, CCDC110, TPM4, RIPK2, TPM2, TMOD3, RHOG, ARAP3, KRT34, FRMD4B, CKAP4, EML4, ENAH, APBB1IP, HCK, FSCN1, DOCK2, DBN1, RAI14, TAGLN, ROCK2, CCDC146, CORO1A, UACA, PDLIM1, FGD5, CALD1, INPP5D, PLEK2, MPZL2, IVNS1ABP, FARP1, MARCKSL1, NOS3, MSN, SYNJ2, CDC42BPA, ARHGAP24, KRT18, KLHL5, KRT17, PARV…	1166	541	20472	1.94722	0.000865803	3.76599e-05	3.3817e-05
GOTERM_CC_DIRECT	GO:0000775~chromosome, centromeric region	16	1.33556	1.79426e-06	TOP2A, CBX3, CDCA5, HJURP, CENPA, SMC4, NDC80, AURKB, CENPE, SGO2, CENPF, MIS18BP1, CENPK, BIRC5, OIP5, KIF2C	1166	63	20472	4.45904	0.00123011	5.1286e-05	4.60528e-05
GOTERM_CC_DIRECT	GO:0070821~tertiary granule membrane	17	1.41903	2.65632e-06	CD53, ATP8B4, FCER1G, CD93, CLEC12A, CD300A, COPB1, CYBB, ADAM10, NBEAL2, CYBA, PLAU, CLEC5A, ITGAX, OLR1, CD59, CD33	1166	73	20472	4.08872	0.00182058	7.28894e-05	6.54517e-05
GOTERM_CC_DIRECT	GO:0045121~membrane raft	34	2.83806	6.38851e-06	ITGB1, RGS19, THY1, IQGAP1, TNF, PODXL, CASP3, INPP5D, SERPINH1, CAPN2, OLR1, CD14, CD36, JAK2, ANXA2, CAV2, UNC5B, CAV1, ITGA1, SYNJ2, SULF1, CD2, LAT2, TLR1, ANO1, ZAP70, DLC1, MALL, PECAM1, FAS, CD48, BIRC2, BIRC3, ABCG2	1166	251	20472	2.3783	0.00437294	0.000168558	0.000151359
GOTERM_CC_DIRECT	GO:0030027~lamellipodium	28	2.33723	1.27527e-05	ITGB1, AIF1, CORO1A, ACTG2, CORO1C, FGD5, PSTPIP1, CDH2, PODXL, NHS, RAC2, ACTR3, ACTR2, DYNLT1, ARAP3, ARPC5, CDC42BPA, APBB1IP, ENAH, FAP, ARPC2, ABI3, PALLD, FAT1, FSCN1, DBN1, MYO1G, ARHGEF6	1166	192	20472	2.56046	0.00871026	0.000317902	0.000285463
GOTERM_CC_DIRECT	GO:0032991~macromolecular complex	69	5.7596	1.29756e-05	TOP2A, CDKN1A, IKZF1, KIF11, TNF, CLDN1, SERPINA5, NPPB, COMP, PANX1, CDC20, RGS4, PCM1, C1QTNF6, ZC3H12A, CASP4, CHEK1, CASP1, CIR1, CEP290, SH3GLB1, MEF2C, ANXA1, ANXA2, APAF1, SYK, RIPK2, P3H1, PARP9, PAX2, COL6A2, COL6A1, HAT1, PECAM1, MYH9, BIRC5, PLCB1, TP53, ASF1B, BIRC3, CXCR4, PARD6G, IQGAP1, PTGS2, CORO1A, HIF1A, PPM1F, HSP90B1, RAD51AP1, HSPH1, UGGT2, CD74, CDKN2A, CAV2, STAT1, NEK6, C…	1166	703	20472	1.72328	0.00886182	0.000317902	0.000285463
GOTERM_CC_DIRECT	GO:0001891~phagocytic cup	10	0.834725	1.56526e-05	TICAM2, RAB31, ANXA1, LCP1, ARHGAP25, TNF, AIF1, TLR4, CORO1A, MYO1G	1166	28	20472	6.27052	0.0106803	0.000370266	0.000332483
GOTERM_CC_DIRECT	GO:0031093~platelet alpha granule lumen	15	1.25209	1.9811e-05	TOR4A, SRGN, SPARC, VWF, HGF, ACTN1, PROS1, SERPINE1, PDGFB, FN1, VEGFC, THBS1, TIMP1, LEFTY2, FERMT3	1166	67	20472	3.93077	0.0134986	0.000453012	0.000406787
GOTERM_CC_DIRECT	GO:0001772~immunological synapse	12	1.00167	3.27311e-05	CD53, ZAP70, ALCAM, CD6, GZMA, CD28, HLA-DRA, MYH9, CD37, SCIMP, CORO1A, HAVCR2	1166	45	20472	4.68199	0.0222037	0.000724307	0.000650398
GOTERM_CC_DIRECT	GO:0042613~MHC class II protein complex	9	0.751252	6.67443e-05	CD74, HLA-DMA, HLA-DMB, HLA-DRB4, HLA-B, HLA-DPB1, HLA-DRA, HLA-DOA, HLA-DQB1	1166	26	20472	6.07758	0.0447557	0.00143083	0.00128483
GOTERM_CC_DIRECT	GO:0005911~cell-cell junction	26	2.17028	9.5499e-05	ITK, SH3KBP1, WAS, PCDH12, PTPRK, CORO1A, CDH5, CDH2, MICALL2, ECT2, CD53, ACTR3, PRKCH, ACTN1, CDC42BPA, CD2, CLDN5, ZAP70, FAT1, FSCN1, PECAM1, ESAM, PTPN6, ITGA5, LIMS1, SDCCAG8	1166	192	20472	2.37757	0.0634154	0.00198522	0.00178265
GOTERM_CC_DIRECT	GO:0002102~podosome	9	0.751252	0.000204015	SCIN, AFAP1L1, TPM4, PALLD, FSCN1, ASAP1, LCP1, PTPN12, FERMT3	1166	30	20472	5.26724	0.130614	0.0041163	0.00369627
GOTERM_CC_DIRECT	GO:0034451~centriolar satellite	18	1.5025	0.000332681	CD86, IL4R, CCDC14, NEK6, DYSF, CLECL1, KLHL4, PAX2, ODF2L, PCM1, KRT18, PODXL, KIF5B, TACC3, CEP290, DLGAP5, CEP55, SDCCAG8	1166	117	20472	2.70115	0.204081	0.00652056	0.00585519
GOTERM_CC_DIRECT	GO:0005912~adherens junction	23	1.91987	0.000402642	OXTR, ANXA1, BMPR2, JAG1, ANXA2, TMOD3, ADAM10, NEXN, MSN, PTPRK, FRMD4B, SHROOM4, ARHGAP24, PDLIM1, CDH5, KRT18, CDH2, CDH11, ZYX, MYH9, ESAM, FERMT2, S100A11	1166	175	20472	2.30755	0.24139	0.00767256	0.00688965
GOTERM_CC_DIRECT	GO:0010008~endosome membrane	29	2.4207	0.000594778	ITGB1, LY96, TCIRG1, CD1C, ANTXR2, ANTXR1, CORO1C, HLA-DMA, HLA-DMB, RAB23, PMEPA1, CD14, HLA-DOA, SCYL2, TICAM2, ANXA1, HLA-DRB4, HLA-B, VPS13A, DNAJC13, EHD2, MYO1B, HLA-DPB1, TLR8, HLA-DRA, PLIN3, TLR7, TLR4, HLA-DQB1	1166	253	20472	2.01252	0.335114	0.0110275	0.00990225
GOTERM_CC_DIRECT	GO:0030666~endocytic vesicle membrane	13	1.08514	0.000617501	MSR1, CD74, CD163, HLA-DRB4, NOS3, CAV1, STAB1, HLA-DPB1, NOSTRIN, HLA-DRA, CD36, HLA-DQB1, HBEGF	1166	71	20472	3.21475	0.345404	0.0111475	0.01001
GOTERM_CC_DIRECT	GO:0043235~receptor complex	26	2.17028	0.000637956	ITGB1, NOTCH3, NRP1, BMPR2, LY96, ITPR2, TNFRSF11B, ITPR3, CSF2RA, IL27RA, OLR1, CD36, PDGFRB, IL4R, TIE1, NR1H4, OSMR, SCIMP, PLXDC1, TLR1, CD8A, IL3RA, TLR7, TLR4, CRLF1, ENG	1166	217	20472	2.10366	0.35453	0.0112215	0.0100764
GOTERM_CC_DIRECT	GO:0008305~integrin complex	8	0.66778	0.000781577	ITGB1, ITGA4, ITGA2, ITGA1, ITGAX, ITGBL1, ITGA5, ITGAL	1166	28	20472	5.01642	0.415133	0.013404	0.0120363
GOTERM_CC_DIRECT	GO:0098637~protein complex involved in cell-matrix adhesion	5	0.417362	0.00104348	PLAU, PLAUR, LAMB1, LAMC1, NID1	1166	9	20472	9.75415	0.511394	0.0174592	0.0156776
GOTERM_CC_DIRECT	GO:0031226~intrinsic component of plasma membrane	9	0.751252	0.00135996	PDGFRB, CD52, ALCAM, CD6, LY96, TREM2, CD48, TLR4, TNFRSF21	1166	39	20472	4.05172	0.606852	0.0222127	0.0199461
GOTERM_CC_DIRECT	GO:0016324~apical plasma membrane	37	3.08848	0.00147502	OXTR, ENPEP, BMPR2, PARD6G, TCIRG1, THY1, SLC2A5, CLDN1, CDH2, PODXL, SLCO2B1, NHS, SLC39A8, CD36, CD34, PDGFRB, ANXA1, JAG1, ATP8B1, CAV1, FZD6, IGFBP2, SLC52A3, FN1, SLC4A11, MSN, CYBA, OSMR, SHROOM4, ASPM, ANO1, SAPCD2, FAT1, DPEP1, NOX4, CSPG4, ABCG2	1166	374	20472	1.73697	0.63673	0.0235317	0.0211305
GOTERM_CC_DIRECT	GO:0000779~condensed chromosome, centromeric region	6	0.500835	0.00152453	CENPE, CBX3, NCAPG, NCAPD2, CENPA, AURKB	1166	16	20472	6.58405	0.648879	0.0237688	0.0213434
GOTERM_CC_DIRECT	GO:0042995~cell projection	22	1.83639	0.0017509	PPP1R16B, ACTR3, TICAM2, AFAP1L1, ANGPT2, ACTN1, RHOG, PLAUR, SYNJ2, PTPN12, RND3, ARHGAP24, GFAP, ENAH, HCK, ODF2L, SCIN, ARPC2, RAC2, KCTD12, CEP290, FERMT3	1166	183	20472	2.11073	0.699458	0.0266915	0.0239679
GOTERM_CC_DIRECT	GO:0005819~spindle	19	1.58598	0.00190097	DYNLT1, CBX3, MTUS1, TTK, KIF23, KIF11, HMMR, AURKB, CDC20, ASPM, TPX2, CENPF, RACGAP1, PPP2R3C, NUSAP1, MYH9, KIF2C, KIF20A, EVI5	1166	148	20472	2.254	0.728911	0.0283493	0.0254565
GOTERM_CC_DIRECT	GO:0000139~Golgi membrane	56	4.67446	0.00202116	SLC35B3, TRAF3IP3, GALNT16, PROS1, LST1, ICA1, RND3, LFNG, GOLGA5, PMEPA1, MAN1A1, SH3GLB1, CSGALNACT1, GBP5, CHST7, COG6, HLA-B, ADAM10, HLA-F, RNF125, MALL, CHST1, TLR8, KDELR2, TLR7, KDELR3, HLA-DQB1, CHST3, NOTCH3, COPB1, NOTCH4, GCNT1, PDGFB, RASGRP1, SCFD1, CHSY1, CHST15, ST8SIA4, NLRP3, CD59, CHSY3, CHST13, GBP1, CD74, GALNT5, HLA-DRB4, CAV2, NOS3, GALNT1, CAV1, EXT1, MGAT4A, LPCAT2, HLA-D…	1166	648	20472	1.51731	0.750405	0.0288311	0.0258892
GOTERM_CC_DIRECT	GO:0031091~platelet alpha granule	6	0.500835	0.00205937	SPARC, SERPINE2, VWF, THBS2, THBS1, SERPINA5	1166	17	20472	6.19675	0.756875	0.0288311	0.0258892
GOTERM_CC_DIRECT	GO:0097038~perinuclear endoplasmic reticulum	6	0.500835	0.00205937	OSBPL3, CAPN2, CYBB, ADAM10, NOX4, CYBA	1166	17	20472	6.19675	0.756875	0.0288311	0.0258892
GOTERM_CC_DIRECT	GO:0005938~cell cortex	20	1.66945	0.00253858	ANXA2, CAV1, RHOG, PARD6G, ITPR2, LAMC2, CRIP2, RND3, CORO1A, CORO1C, ANLN, SCIN, MELK, NEDD4, FSCN1, RAC2, ECT2, CYTIP, FERMT2, RAI14	1166	164	20472	2.14115	0.825125	0.0348294	0.0312753
GOTERM_CC_DIRECT	GO:0042383~sarcolemma	15	1.25209	0.00272347	ITGB1, POPDC2, ANXA1, ANXA2, KCNJ8, CAV2, CAV1, DYSF, SLC2A5, CORO1C, CDH2, COL6A2, COL6A1, COL6A3, SLC38A2	1166	106	20472	2.48455	0.846007	0.0366333	0.0328952
GOTERM_CC_DIRECT	GO:0031410~cytoplasmic vesicle	32	2.67112	0.00344654	NRP1, ENPEP, DYSF, CXCR4, RND3, BICD1, TMEM123, SPRED1, ARHGDIB, TP53INP1, RAC2, MAN1A1, GBP1, SLC30A7, SH3GLB1, PDGFRB, GBP5, CAV2, CAV1, MX2, MYOF, IGFBP2, RHOG, RNASE6, LAPTM5, AVPR1A, ARHGAP30, FES, RP2, ADGRF5, MALL, ITGA5	1166	325	20472	1.72873	0.906371	0.0448339	0.040259
GOTERM_CC_DIRECT	GO:0030054~cell junction	25	2.08681	0.00346384	FBLIM1, CXCR4, PTPRK, IFI30, CDH5, SCIN, CDH2, PPP1R13L, RAB23, NHS, HAVCR2, AFAP1L1, MLKL, SMAGP, ACTN1, CLDN11, ENAH, CLDN5, FES, DPEP1, LCP1, FERMT2, ADA, DCP2, RAI14	1166	232	20472	1.89197	0.907479	0.0448339	0.040259
GOTERM_CC_DIRECT	GO:0005614~interstitial matrix	5	0.417362	0.00357233	ECM2, CCDC80, COL14A1, TNC, VWA1	1166	12	20472	7.31561	0.914138	0.0451167	0.0405129
GOTERM_CC_DIRECT	GO:0032154~cleavage furrow	10	0.834725	0.00361723	ITGB1, PLK4, LIMA1, RALA, PSTPIP1, RACGAP1, MYH9, KIF20A, ECT2, CEP55	1166	55	20472	3.19227	0.916751	0.0451167	0.0405129
GOTERM_CC_DIRECT	GO:0032587~ruffle membrane	14	1.16861	0.00399539	ITGB1, ARF4, DDX58, SPRY4, SH2D3C, PLEK, AIF1, MTMR6, CORO1C, FGD5, FAP, DLC1, LCP1, ITGA5	1166	99	20472	2.48287	0.935837	0.0489435	0.0439493
GOTERM_CC_DIRECT	GO:0005814~centriole	19	1.58598	0.00415949	PLK4, TOP2A, STIL, CEP135, CCDC146, HSPA6, SCLT1, ODF2L, PCM1, NIN, RP2, CENPJ, POC1A, BIRC5, CEP63, CEP290, CEP55, LRRCC1, SDCCAG8	1166	159	20472	2.09806	0.942695	0.0500598	0.0449517
GOTERM_CC_DIRECT	GO:0030496~midbody	21	1.75292	0.00443075	SH3GLB1, TXNDC9, ANXA2, KIF23, IQGAP1, AURKB, HSP90B1, GNL3, EML4, ASPM, CENPE, ANLN, CENPF, RAP2A, RACGAP1, CDK1, BIRC5, KIF20A, ECT2, KIF20B, CEP55	1166	185	20472	1.99301	0.952463	0.0524051	0.0470577
GOTERM_CC_DIRECT	GO:0045177~apical part of cell	12	1.00167	0.00451792	PCM1, ENPEP, MYO1B, NIN, CDH2, FAP, ADGRF5, C5AR1, DPEP1, MSN, ITPR3, VASH1	1166	78	20472	2.70115	0.955234	0.0525058	0.0471481
GOTERM_CC_DIRECT	GO:1904813~ficolin-1-rich granule lumen	16	1.33556	0.00459234	ACTR2, DYNLT1, TNFAIP6, APAF1, GMFG, HSPA6, FGL2, ARPC5, MMP9, CTSS, HK3, PRDX4, PNP, IMPDH2, PGM2, MNDA	1166	124	20472	2.26548	0.957472	0.0525058	0.0471481
GOTERM_CC_DIRECT	GO:0031234~extrinsic component of cytoplasmic side of plasma membrane	11	0.918197	0.00490928	FARP1, HCK, ZAP70, YES1, SYK, RACGAP1, FES, CAV2, RGS1, IQGAP1, FERMT2	1166	68	20472	2.84018	0.965818	0.0552093	0.0495757
GOTERM_CC_DIRECT	GO:0071556~integral component of lumenal side of endoplasmic reticulum membrane	7	0.584307	0.00514679	CD74, HLA-DRB4, HLA-B, HLA-DPB1, HLA-DRA, HLA-F, HLA-DQB1	1166	29	20472	4.23801	0.970981	0.0569467	0.0511358
GOTERM_CC_DIRECT	GO:0045335~phagocytic vesicle	11	0.918197	0.00545569	RAB32, RAB31, RAB23, KIF5B, WAS, ZYX, CD36, RAB7B, SCIMP, CORO1A, CTSS	1166	69	20472	2.79902	0.976549	0.0594064	0.0533446
GOTERM_CC_DIRECT	GO:0030175~filopodium	12	1.00167	0.00603523	ITGB1, ENAH, FARP1, MYO1B, PODXL, FSCN1, FAT1, MSN, LCP1, SCIMP, ACTG2, MYO1G	1166	81	20472	2.60111	0.984278	0.0646901	0.0580891
GOTERM_CC_DIRECT	GO:0030864~cortical actin cytoskeleton	10	0.834725	0.00653015	CLDN5, CDH2, ACTN1, DLC1, CAPN2, HCLS1, IQGAP1, CORO1A, SHROOM4, DBN1	1166	60	20472	2.92624	0.988828	0.0688379	0.0618136
GOTERM_CC_DIRECT	GO:0000922~spindle pole	16	1.33556	0.00662289	PLK4, CKAP2L, NEK6, NEK7, CKAP2, KIF11, CDC20, TPX2, CENPF, NIN, TACC3, POC1A, KNTC1, TOPBP1, SPDL1, CEP63	1166	129	20472	2.17767	0.989521	0.0688379	0.0618136
GOTERM_CC_DIRECT	GO:0000776~kinetochore	18	1.5025	0.00814968	AHCTF1, DYNLT3, HJURP, TTK, CENPA, NDC80, AURKB, CENPE, SGO2, CENPF, MIS18BP1, CENPK, CENPM, BIRC5, KIF2C, CENPN, BUB1, SPC24	1166	157	20472	2.01296	0.996352	0.081273	0.0729799
GOTERM_CC_DIRECT	GO:0005794~Golgi apparatus	84	7.01169	0.00821049	ARF4, GALNT16, LST1, ICA1, CLEC18C, CLEC18B, GIMAP7, BICD1, GIMAP8, GOLGA5, CAPN2, CTLA4, MAN1A1, CD36, SCYL2, CD33, TRIM22, SLC30A7, PDGFRB, SRGN, GBP5, CCDC110, TICAM2, DYNLT1, F2R, HLA-B, MTUS1, VPS13A, CYBB, ADAM10, AP3B1, CYBA, ADAM19, TLR1, BACE2, HCK, RP2, FEZ1, PLIN3, KIF20A, S100A3, ITGA5, RAB7B, TLR4, PLCB2, ERGIC2, HLA-DQB1, RGS19, FAM114A1, PKN3, COPB1, CD1C, RASGRP1, PTGS1, FGD5, PPP…	1166	1122	20472	1.31446	0.996502	0.081273	0.0729799
GOTERM_CC_DIRECT	GO:0043202~lysosomal lumen	13	1.08514	0.00822313	PDGFRB, CD74, LUM, IFI30, HSPG2, LIPA, DCN, CTSS, VCAN, TCN2, CSPG4, AGRN, TXNDC5	1166	96	20472	2.37757	0.996533	0.081273	0.0729799
GOTERM_CC_DIRECT	GO:0000796~condensin complex	4	0.33389	0.00829317	NCAPG, NCAPD2, SMC4, SMC2	1166	8	20472	8.77873	0.996697	0.081273	0.0729799
GOTERM_CC_DIRECT	GO:0015630~microtubule cytoskeleton	21	1.75292	0.00879179	LRRC25, CKAP2L, SHMT2, MX2, MTUS1, CKAP2, HMMR, IQGAP1, KLHL4, AURKB, EML4, CENPE, CCNB2, EHD2, TPX2, NUAK1, TUBB6, FES, BIRC5, KIF2C, HOXC8	1166	197	20472	1.87161	0.997661	0.084946	0.0762781
GOTERM_CC_DIRECT	GO:0030670~phagocytic vesicle membrane	11	0.918197	0.00893537	RAB32, TLR1, RAB23, HLA-B, RAC2, CYBB, CYBA, TCIRG1, RAB7B, HLA-F, CORO1A	1166	74	20472	2.60989	0.997882	0.0851343	0.0764471
GOTERM_CC_DIRECT	GO:0005589~collagen type VI trimer	3	0.250417	0.00933967	COL6A1, COL6A3, DCN	1166	3	20472	17.5575	0.998399	0.0865813	0.0777465
GOTERM_CC_DIRECT	GO:0097149~centralspindlin complex	3	0.250417	0.00933967	RACGAP1, KIF23, ECT2	1166	3	20472	17.5575	0.998399	0.0865813	0.0777465
GOTERM_CC_DIRECT	GO:0071944~cell periphery	9	0.751252	0.0108508	MYO1B, KRT18, KRT17, FBLIM1, KRT14, MSN, INHBB, CD36, ACTG2	1166	54	20472	2.92624	0.999438	0.0988201	0.0887364
GOTERM_CC_DIRECT	GO:0045178~basal part of cell	5	0.417362	0.010948	CLDN11, FAP, ITGA2, KRT14, ITGA1	1166	16	20472	5.48671	0.999475	0.0988201	0.0887364
GOTERM_CC_DIRECT	GO:0072559~NLRP3 inflammasome complex	4	0.33389	0.011918	CARD8, CASP4, CASP1, NLRP3	1166	9	20472	7.80332	0.999732	0.106179	0.0953441
GOTERM_CC_DIRECT	GO:0012507~ER to Golgi transport vesicle membrane	9	0.751252	0.0134128	CD74, HLA-DRB4, HLA-B, HLA-DPB1, HLA-DRA, CD59, HLA-F, SEC24D, HLA-DQB1	1166	56	20472	2.82173	0.999905	0.117964	0.105927
GOTERM_CC_DIRECT	GO:0072686~mitotic spindle	16	1.33556	0.0136224	CKAP2L, CKAP2, KIF23, KIF11, EML4, CENPE, TPX2, TUBB6, NIN, RACGAP1, KIFC1, HECW2, NUSAP1, CDK1, TACC3, ECT2	1166	140	20472	2.00657	0.999918	0.118291	0.10622
GOTERM_CC_DIRECT	GO:0000785~chromatin	78	6.51085	0.0146175	AHCTF1, RIF1, THRA, FOXM1, ETS1, SMC2, HHEX, NIPBL, HMGN5, ENC1, CHEK1, CAPN2, OIP5, BATF3, MEF2C, EBF2, PAWR, SOX11, ZBTB33, PAX2, RUNX2, ETV6, RUNX1, ZEB1, NR5A2, PAX8, ELF4, IRF1, HAT1, IRF8, HOXB2, PLCB1, ZFPM2, TP53, ATF3, HOXB5, ASF1B, CREB5, FOXC2, PARPBP, ZBTB46, UHRF1, DLX5, CDCA5, HIF1A, RAD51AP1, FOXS1, HLX, NACC2, STAT4, HOXC4, E2F2, HOXC8, E2F7, HOXC6, EGR2, CBX3, STAT1, FOXF1, NR1H4…	1166	1057	20472	1.29563	0.999959	0.125345	0.112555
GOTERM_CC_DIRECT	GO:0005793~endoplasmic reticulum-Golgi intermediate compartment	11	0.918197	0.0151056	TICAM2, COPB1, MGAT4A, STK17B, SERPINH1, FN1, TRIP11, MAN1A1, UGGT2, MTMR6, NUCB2	1166	80	20472	2.41415	0.999971	0.127931	0.114877
GOTERM_CC_DIRECT	GO:0000793~condensed chromosome	6	0.500835	0.0167647	TOP2A, RIF1, NCAPG, NCAPD2, PAM, SMC2	1166	27	20472	3.90166	0.999991	0.140251	0.12594
GOTERM_CC_DIRECT	GO:0005764~lysosome	28	2.33723	0.0179508	CALCRL, TNFAIP3, CXCR4, TCIRG1, IFI30, CD1C, LIPA, CTSS, DRAM1, RB1CC1, CAPN2, MFSD1, RNF152, CD34, SNX6, CD74, RNASE6, LAPTM5, PAX2, GFAP, HCK, SNX14, IL1B, HLA-DRA, TLR7, CD68, RAB7B, ADA	1166	309	20472	1.59097	0.999996	0.146798	0.131819
GOTERM_CC_DIRECT	GO:0005588~collagen type V trimer	3	0.250417	0.0179753	COL5A1, COL5A3, COL5A2	1166	4	20472	13.1681	0.999996	0.146798	0.131819
GOTERM_CC_DIRECT	GO:0005813~centrosome	44	3.67279	0.0201952	DYNC1I2, TXNDC9, ROCK2, HMMR, HNMT, BICD1, CDC20, CCNB2, ODF2L, PCM1, WRN, CDC45, PPP2R3C, RAB23, CHEK1, POC1A, CIR1, CEP290, CEP55, LRRCC1, PLK4, ANKRD26, STIL, CEP135, CKAP2L, CCDC14, NEK6, CKAP2, SCLT1, KIF23, NDC80, ASPM, CENPF, NIN, CDK6, CENPJ, FEZ1, CDK1, KIF2C, CEP63, CCDC81, KIF20B, TP53, SDCCAG8	1166	547	20472	1.4123	0.999999	0.161709	0.145208
GOTERM_CC_DIRECT	GO:0090575~RNA polymerase II transcription factor complex	14	1.16861	0.0202726	BATF3, ANXA2, CBX3, STAT1, HIF1A, BATF, MAFB, NR5A2, MAFF, NFE2L3, STAT4, E2F2, E2F7, ATF3	1166	121	20472	2.03144	0.999999	0.161709	0.145208
GOTERM_CC_DIRECT	GO:0005885~Arp2/3 protein complex	4	0.33389	0.0214967	ACTR3, ACTR2, ARPC2, ARPC5	1166	11	20472	6.38453	1	0.169235	0.151966
GOTERM_CC_DIRECT	GO:0101003~ficolin-1-rich granule membrane	9	0.751252	0.0217094	FCER1G, CD93, CD300A, COPB1, TBC1D10C, ITGAX, NBEAL2, CD58, TCIRG1	1166	61	20472	2.59045	1	0.169235	0.151966
GOTERM_CC_DIRECT	GO:0005903~brush border	9	0.751252	0.0237255	ACTR3, ENPEP, MYO1B, SCIN, RGS19, ACTN1, MYH9, ITPR3, SLC38A2	1166	62	20472	2.54866	1	0.182873	0.164212
GOTERM_CC_DIRECT	GO:0031225~anchored component of membrane	13	1.08514	0.0240302	CD52, NTM, PLAUR, THY1, TFPI, ART4, BST1, DPEP1, CDH13, CD48, CD59, LY6H, PRND	1166	111	20472	2.05628	1	0.183163	0.164473
GOTERM_CC_DIRECT	GO:0005871~kinesin complex	8	0.66778	0.0271003	KIFC1, KIF5B, KIF23, KIF2C, KIF20A, KIF11, KIF20B, KIF17	1166	52	20472	2.70115	1	0.204295	0.183448
GOTERM_CC_DIRECT	GO:0001931~uropod	4	0.33389	0.0274714	BST1, PSTPIP1, MYH9, MSN	1166	12	20472	5.85249	1	0.204841	0.183939
GOTERM_CC_DIRECT	GO:0046696~lipopolysaccharide receptor complex	3	0.250417	0.0288352	LY96, CD14, TLR4	1166	5	20472	10.5345	1	0.210436	0.188963
GOTERM_CC_DIRECT	GO:0005592~collagen type XI trimer	3	0.250417	0.0288352	COL5A1, COL11A1, COL5A2	1166	5	20472	10.5345	1	0.210436	0.188963
GOTERM_CC_DIRECT	GO:0031258~lamellipodium membrane	5	0.417362	0.0335894	FAP, PLEK2, CSPG4, ANTXR1, FERMT2	1166	22	20472	3.99033	1	0.242551	0.217801
GOTERM_CC_DIRECT	GO:0005923~bicellular tight junction	14	1.16861	0.0340419	DDX58, PARD6G, FRMD4B, PLXDC1, CLDN1, CLDN11, CDH5, CLDN5, SAPCD2, CCND1, MICALL2, NHS, ESAM, ECT2	1166	130	20472	1.8908	1	0.243258	0.218435
GOTERM_CC_DIRECT	GO:0005815~microtubule organizing center	16	1.33556	0.0395247	YES1, ROCK2, NEK7, MTUS1, KIF17, PAX2, EML4, KRT18, KIFC1, TACC3, CIR1, TOPBP1, SPDL1, CEP63, EVI5, TP53	1166	160	20472	1.75575	1	0.279525	0.251002
GOTERM_CC_DIRECT	GO:0043231~intracellular membrane-bounded organelle	70	5.84307	0.0403923	CD84, SPARC, ICA1, SNX13, GIMAP4, PTPRK, IFI30, RND3, LIPA, GIMAP7, CTSS, TNFSF13B, NIPBL, CHEK1, RAC2, PMEPA1, OLR1, OIP5, TOPBP1, ADAMTS9, PDGFRB, ARRDC4, MEF2C, MYOF, RHOG, ADAM10, P3H4, SHROOM4, RUNX1, RCN3, HCK, RNF125, PSMA4, OAS2, OAS3, TAX1BP3, PPIG, SPATA18, ERGIC2, PPIC, SAMD9, COPB1, ECSCR, LPAR4, CD1C, PTGS2, PTGS1, HSD11B2, HLA-DMA, HLA-DMB, ADAP2, PODXL, RBBP8, BUB1, OSBPL8, EGR2, O…	1166	982	20472	1.25155	1	0.282746	0.253895
GOTERM_CC_DIRECT	GO:0030669~clathrin-coated endocytic vesicle membrane	9	0.751252	0.0447237	CD74, HLA-DRB4, HLA-DPB1, HLA-DRA, CD3G, FCGR1A, CD3D, HLA-DQB1, HBEGF	1166	70	20472	2.25739	1	0.309904	0.278281
GOTERM_CC_DIRECT	GO:0005769~early endosome	26	2.17028	0.047143	NRP1, SAMD9L, DYSF, CXCR4, SNX13, CORO1A, FGD5, SNX7, CYTIP, HAVCR2, ARRDC4, TICAM2, ANXA1, ANXA2, F2R, AP3B1, RAB32, EHD2, DIAPH2, MYO1B, RAB31, KIFC1, APOC2, F2RL1, TLR4, HLA-DQB1	1166	308	20472	1.48212	1	0.323401	0.290401
GOTERM_CC_DIRECT	GO:0051233~spindle midzone	5	0.417362	0.0508247	CENPE, RACGAP1, RIF1, KIF20B, AURKB	1166	25	20472	3.51149	1	0.345205	0.30998
GOTERM_CC_DIRECT	GO:0005783~endoplasmic reticulum	79	6.59432	0.0518261	FKBP11, CLEC18C, PLOD2, PLOD1, GIMAP7, GIMAP8, IFIT2, PANX1, CASP4, CAPN2, MAN1A1, ADAMTS9, SLC36A1, IKBIP, TICAM2, PTGIS, VWF, HLA-B, P3H1, P3H4, VASH1, HLA-F, CKAP4, RAB32, RCN3, BACE2, RCN1, TMX3, OAS1, PXDN, KDELR2, ERP27, TLR7, KDELR3, ITGA5, ERGIC2, TP53, CALCRL, POMP, MOSPD2, ITPR2, ITPR3, THY1, CD1C, PTGS2, TFPI, THBS1, MTMR6, HSP90B1, FGD5, PRDX4, STC2, SERPINH1, HMOX1, NLRP3, UGGT2, TXN…	1166	1142	20472	1.21457	1	0.347082	0.311665
GOTERM_CC_DIRECT	GO:0016021~integral component of membrane	333	27.7963	0.0521129	SLC35B3, OXTR, TRAF3IP3, LST1, ANTXR2, ANTXR1, CLDN1, IL27RA, ALCAM, GOLGA5, EVA1B, TNFSF10, C3AR1, PIEZO2, MS4A14, MFSD2A, ENTPD1, UNC5B, HLA-B, HLA-F, TM4SF1, RUNX1, MFSD10, INPP4B, CLDN5, CCDC80, IFI27, PAPPA, MALL, KCNQ3, ORAI2, KDELR2, KDELR3, TP53, ENPEP, IGSF6, PCDH10, FPR3, PCDH12, ART4, HSD11B2, SCFD1, ARSJ, RNF217, SLAMF8, CHST15, ST8SIA4, HMOX1, CHST13, SLAMF6, ICOS, GSDMC, MSR1, HLA-D…	1166	5406	20472	1.08151	1	0.347082	0.311665
GOTERM_CC_DIRECT	GO:0043256~laminin complex	3	0.250417	0.0561299	LAMB3, NTN4, LAMB1	1166	7	20472	7.52463	1	0.370241	0.332462
GOTERM_CC_DIRECT	GO:0000794~condensed nuclear chromosome	6	0.500835	0.0569597	CHEK1, NCAPG, P3H4, TOPBP1, SMC4, SMC2	1166	37	20472	2.84716	1	0.372137	0.334164
GOTERM_CC_DIRECT	GO:0030133~transport vesicle	11	0.918197	0.0582079	EXOC3L1, HCK, GOLGA5, CAV2, COPB1, LAPTM5, PLIN3, TRIP11, KDELR2, CD59, KDELR3	1166	100	20472	1.93132	1	0.376704	0.338265
GOTERM_CC_DIRECT	GO:0034774~secretory granule lumen	12	1.00167	0.0630508	ARHGAP9, HK3, PRDX4, PNP, DYNLT1, APAF1, GMFG, IMPDH2, HSPA6, PGM2, ARPC5, S100A11	1166	115	20472	1.83208	1	0.404232	0.362984
GOTERM_CC_DIRECT	GO:0000791~euchromatin	8	0.66778	0.0659658	TTC37, CBX3, UHRF1, CBX2, NR1H4, TRIM24, JAK2, HIF1A	1166	63	20472	2.22952	1	0.419005	0.376249
GOTERM_CC_DIRECT	GO:0005811~lipid particle	11	0.918197	0.0683458	CLDN11, HSD11B2, STARD13, ANXA2, CAV1, LPCAT2, VPS13A, PLIN3, METTL7B, GIMAP7, CKAP4	1166	103	20472	1.87507	1	0.425355	0.381952
GOTERM_CC_DIRECT	GO:0043020~NADPH oxidase complex	4	0.33389	0.0688257	RAC2, CYBB, NOX4, CYBA	1166	17	20472	4.13117	1	0.425355	0.381952
GOTERM_CC_DIRECT	GO:0031092~platelet alpha granule membrane	4	0.33389	0.0688257	SPARC, TMX3, PECAM1, CD36	1166	17	20472	4.13117	1	0.425355	0.381952
GOTERM_CC_DIRECT	GO:0031982~vesicle	16	1.33556	0.0716149	SLC30A7, DYNC1I2, ANXA1, ANXA2, RIPK2, MSN, CORO1C, CST2, MYO1B, CST1, BMP1, TBC1D4, KIF5B, CD59, MYO1F, MYO1G	1166	174	20472	1.61448	1	0.437555	0.392907
GOTERM_CC_DIRECT	GO:0005577~fibrinogen complex	3	0.250417	0.0720755	FGL2, FN1, THBS1	1166	8	20472	6.58405	1	0.437555	0.392907
GOTERM_CC_DIRECT	GO:0000307~cyclin-dependent protein kinase holoenzyme complex	6	0.500835	0.0749593	CCNB2, CDKN1A, CDK6, CCND1, CDK1, CKS2	1166	40	20472	2.63362	1	0.451071	0.405043
GOTERM_CC_DIRECT	GO:0048471~perinuclear region of cytoplasm	54	4.50751	0.0758076	DOCK6, ITGB1, CDKN1A, PLVAP, LAMC2, BICD1, TNFSF13B, CDC20, PSTPIP1, KIF5B, CTLA4, CD34, SLC30A7, PPP1R16B, GBP5, ANXA2, ITGA2, CKAP4, OAS2, CDH13, LCP1, KIF20B, TLR4, PKN3, AIF1, MTMR6, PPM1F, HSP90B1, THBS3, RASGRP3, STC2, NOCT, HMOX1, CAV2, STAT1, GALNT1, CAV1, LAPTM5, EIF2AK2, MSN, INHBB, LAMB1, SYNJ2, APLN, EHD2, CENPF, MYO1B, TPPP3, KRT18, NEDD4, FAT1, NOX4, PAM, LIMS1	1166	763	20472	1.2426	1	0.452209	0.406065
GOTERM_CC_DIRECT	GO:0031143~pseudopodium	4	0.33389	0.0792278	ACTN1, CAPN2, F2RL1, MSN	1166	18	20472	3.90166	1	0.463499	0.416203
GOTERM_CC_DIRECT	GO:0005796~Golgi lumen	11	0.918197	0.0795405	MMP11, VCAN, MMP16, LUM, PROS1, PDGFB, CSPG4, NGF, AGRN, HSPG2, DCN	1166	106	20472	1.822	1	0.463499	0.416203
GOTERM_CC_DIRECT	GO:0005874~microtubule	26	2.17028	0.0797272	DYNC1I2, KIF11, IQGAP1, KIF17, TUBB6, HSPH1, RACGAP1, KIF5B, CASP1, NUSAP1, NEK6, MX2, NEK7, CKAP2, MTUS1, KIF23, EML4, CENPE, TPX2, TPPP3, KIFC1, CENPJ, FEZ1, KIF2C, KIF20A, KIF20B	1166	326	20472	1.40029	1	0.463499	0.416203
GOTERM_CC_DIRECT	GO:0030658~transport vesicle membrane	6	0.500835	0.081569	CD74, HLA-DRB4, HLA-DPB1, HLA-DRA, PAM, HLA-DQB1	1166	41	20472	2.56938	1	0.470066	0.4221
GOTERM_CC_DIRECT	GO:0005765~lysosomal membrane	29	2.4207	0.0822273	ENPEP, TRAF3IP3, WDR41, TCIRG1, HLA-DMA, DRAM1, HLA-DMB, KIF5B, MFSD1, SLC39A8, HLA-DOA, RNF152, SLC36A1, CD74, HLA-DRB4, ANXA2, HLA-B, LAPTM5, VPS13A, DNAJC13, AP3B1, HLA-F, SNX14, COL6A1, GNB4, HLA-DPB1, HLA-DRA, CD68, HLA-DQB1	1166	373	20472	1.36506	1	0.470066	0.4221
GOTERM_CC_DIRECT	GO:0097539~ciliary transition fiber	3	0.250417	0.0892633	CENPF, NIN, SCLT1	1166	9	20472	5.85249	1	0.493828	0.443437
GOTERM_CC_DIRECT	GO:0032059~bleb	3	0.250417	0.0892633	PANX1, ANLN, FHOD1	1166	9	20472	5.85249	1	0.493828	0.443437
GOTERM_CC_DIRECT	GO:0036057~slit diaphragm	3	0.250417	0.0892633	TRPC6, PODXL, IQGAP1	1166	9	20472	5.85249	1	0.493828	0.443437
GOTERM_CC_DIRECT	GO:0031256~leading edge membrane	3	0.250417	0.0892633	PTPRK, SCIMP, MYO1G	1166	9	20472	5.85249	1	0.493828	0.443437
GOTERM_CC_DIRECT	GO:0005654~nucleoplasm	243	20.2838	0.0922695	IPO11, IKZF1, SMC4, LIPA, SMC2, CDC20, CHEK1, ZC3H12A, TRIM24, IER5, TRIM22, MBNL1, MEF2C, SP110, SCAF11, ZNF281, RECQL, WDR75, SOX11, RUNX2, RUNX1, PSME4, HOXB2, KIF20A, KIF20B, ZFPM2, TP53, ATF3, HOXB5, SKAP2, ASF1B, PARPBP, CDCA5, NMD3, TXN, HIF1A, HSD11B2, NUAK1, FAM124B, HSPH1, RACGAP1, HMOX1, HOXC4, HOXC8, HOXC6, EGR2, APOBEC3H, PYHIN1, PMM2, LARP7, NMI, SMARCA1, ELL2, PUM3, ANLN, FAM111A, …	1166	3939	20472	1.08313	1	0.506375	0.454704

## Sheet: MF
Category	Term	Count	%	PValue	Genes	List Total	Pop Hits	Pop Total	Fold Enrichment	Bonferroni	Benjamini	FDR
GOTERM_MF_DIRECT	GO:0005201~extracellular matrix structural constituent	43	3.58932	6.69488e-19	COL18A1, COL15A1, ECM1, SPARC, COL14A1, LAMA4, COL11A1, FGL2, TNC, LAMC2, LAMC1, AEBP1, NID1, THBS2, THBS1, FBLN2, THBS3, COMP, SRPX2, EDIL3, CTHRC1, POSTN, LAMB3, VWF, LUM, FN1, LAMB1, MFAP5, COL1A1, COL3A1, COL1A2, COL4A2, COL5A1, COL4A1, COL5A3, COL5A2, PXDN, COL8A1, VWA1, TGFBI, AGRN, MXRA5, FBN1	1148	138	18811	5.10575	7.81962e-16	7.81962e-16	7.61878e-16
GOTERM_MF_DIRECT	GO:0005515~protein binding	894	74.6244	2.98893e-18	CLDN1, PPP4R1, TDO2, ZC3H12A, GBP5, MEF2C, UNC5B, ZNF281, RNASE2, HSPG2, EML4, CLDN5, MTHFD2, SCO2, FEZ1, PSME4, ORAI2, ATF3, SKAP2, C5ORF46, LXN, PARPBP, SHMT2, CDCA5, PDGFB, NCAPG, FPR3, IQGAP1, THY1, ZC3HAV1, MTMR6, HSPH1, JAG1, PMM2, FN1, LARP7, EIF2AK2, COL1A1, FAM111A, PPFIBP1, COL1A2, FAT1, NOSTRIN, NOX4, FXYD5, FERMT2, ARHGAP9, ARF4, LRRC32, PANX1, NIPBL, MECOM, OLR1, CTLA4, SH3BGRL3, JAK…	1148	12539	18811	1.16827	3.49107e-15	1.74554e-15	1.7007e-15
GOTERM_MF_DIRECT	GO:0005178~integrin binding	36	3.00501	3.25718e-11	ITGB1, ECM2, THY1, ITGAL, THBS1, COMP, ADAMTS5, ESM1, ITGAX, S1PR3, EDIL3, SYK, VWF, ITGA4, ACTN1, ITGA2, ITGA1, FN1, ADAM10, LAMB1, ISG15, HSPG2, GFAP, COL3A1, CXCL12, COL5A1, FAP, IL1B, ITGBL1, MYH9, TGFBI, ITGA5, LCP1, FERMT2, FBN1, FERMT3	1148	161	18811	3.66393	3.80439e-08	1.21038e-08	1.17929e-08
GOTERM_MF_DIRECT	GO:0005518~collagen binding	23	1.91987	4.14514e-11	SPARC, VWF, COL14A1, LUM, ITGA2, ITGA1, PDGFB, FN1, P3H1, P3H4, AEBP1, NID1, ANTXR1, MMP9, DCN, CTSS, COMP, LOX, COL6A2, COL5A3, COL6A1, SERPINH1, TGFBI	1148	68	18811	5.54229	4.84152e-08	1.21038e-08	1.17929e-08
GOTERM_MF_DIRECT	GO:0030020~extracellular matrix structural constituent conferring tensile strength	17	1.41903	7.96198e-10	COL18A1, COL15A1, COL14A1, COL11A1, COL12A1, COL1A1, COL3A1, COL1A2, COL4A2, COL5A1, COL4A1, COL6A2, COL5A3, COL5A2, COL6A1, COL6A3, COL8A1	1148	41	18811	6.79415	9.29959e-07	1.85992e-07	1.81215e-07
GOTERM_MF_DIRECT	GO:0005102~receptor binding	56	4.67446	8.8952e-09	SERPINE2, SERPINE1, LAMC2, TNFSF13B, NPPB, PANX1, CDH5, ALCAM, TNFSF10, TRIM24, JAK2, SCYL2, PDGFRB, ANXA1, SYK, RIPK2, HGF, IGFBP2, ITGA1, F2R, HLA-B, PLAUR, ADAM10, BTN3A2, HLA-F, NGF, ANO1, HCK, ZAP70, TYROBP, ANGPTL2, TLR4, HCST, ANGPTL1, LAMA4, NXPH4, FGL2, SRPX2, NPVF, CCL2, CD58, ANGPT2, YES1, CAV1, LIF, FN1, MSN, APLN, CD2, CXCL10, DIAPH2, CXCL12, FES, TNFSF4, F2RL1, HAMP	1148	396	18811	2.3172	1.03895e-05	1.7316e-06	1.68712e-06
GOTERM_MF_DIRECT	GO:0042802~identical protein binding	160	13.3556	3.27514e-08	PLVAP, CD84, OLFML2B, FHOD1, HJURP, IKZF1, OLFML2A, NUDT5, ETS1, GIMAP7, CLDN1, TNF, IFIT3, LACTB, STK10, LGALS1, ALCAM, PNP, TDO2, CDH2, KIF5B, TNFSF10, OIP5, IER5, TRIM22, SH3GLB1, GBP5, TPM4, TPM2, HGF, PGF, CLDN5, TYROBP, IFI27, CERCAM, KCTD12, SPATA18, TP53, ATF3, ABCG2, NOTCH3, CFH, SHMT2, HTRA1, PDGFB, RASGRP1, CORO1A, PRDX4, SLAMF8, HMOX1, NLRP3, CD300LF, PLK4, STIL, MLKL, CBX3, CAV1, FN1…	1148	1712	18811	1.53139	3.82529e-05	5.46481e-06	5.32445e-06
GOTERM_MF_DIRECT	GO:0038023~signaling receptor activity	37	3.08848	1.9442e-07	ITGB1, CD86, NOTCH3, NRP1, ROBO4, TNFRSF6B, SUCNR1, NOTCH4, TREM2, TNFRSF11B, SLC1A5, ANTXR2, ANTXR1, CSF2RA, TMEM123, CXCR3, SLAMF8, ITGAX, CD33, CD93, IL10RB, CD300A, IL10RA, PLAUR, TNFRSF10B, ANXA2R, LILRB3, DCBLD1, DCBLD2, CD2, TLR1, APLNR, FAS, F2RL1, TLR8, CD48, TLR4	1148	231	18811	2.62458	0.000227057	2.83853e-05	2.76563e-05
GOTERM_MF_DIRECT	GO:0003779~actin binding	47	3.92321	2.88691e-07	ITGB1, GMFG, WAS, FHL3, CXCR4, PPP1R18, CORO1A, PDLIM1, SCIN, CALD1, ENC1, STK38L, GBP1, ACTR3, ACTR2, TRPC6, TPM4, TPM2, TMOD3, ACTN1, PAWR, AFAP1, MICAL2, MSN, ARPC5, VASH1, KLHL4, FMNL3, ENAH, ANLN, DIAPH2, MYO1B, DIAPH3, KLHL5, PARVG, ARPC2, PALLD, FSCN1, MYH9, HCLS1, FXYD5, LCP1, DBN1, FERMT2, MYO1F, MYO1G, RAI14	1148	339	18811	2.27179	0.000337134	3.50158e-05	3.41164e-05
GOTERM_MF_DIRECT	GO:0051015~actin filament binding	36	3.00501	2.99793e-07	TAGLN, FHOD1, NEXN, IQGAP1, AIF1, ANTXR1, CORO1A, CORO1C, PANX1, LIMA1, PSTPIP1, SCIN, MICALL2, ABL2, PLS3, ACTR3, ACTR2, MARCKSL1, TPM4, TPM2, ACTN1, ARPC5, SHROOM4, FMNL3, MYO1B, ARPC2, ABI3, FRG1, FSCN1, MYH9, HCLS1, LCP1, DBN1, FERMT2, MYO1F, MYO1G	1148	225	18811	2.62174	0.000350097	3.50158e-05	3.41164e-05
GOTERM_MF_DIRECT	GO:0048407~platelet-derived growth factor binding	8	0.66778	8.1758e-07	PDGFRB, COL1A1, COL3A1, COL1A2, COL5A1, COL4A1, COL6A1, PDGFB	1148	11	18811	11.917	0.000954478	8.68121e-05	8.45824e-05
GOTERM_MF_DIRECT	GO:0004888~transmembrane signaling receptor activity	29	2.4207	1.1566e-05	IGSF6, CLEC12A, TREM2, CD3G, ANTXR2, ANTXR1, CD3D, IL27RA, CLEC1A, IL21R, CD300LF, FCGR1A, CD300A, LILRB3, TNFRSF10D, TMIGD3, CLEC4A, TLR1, EVI2A, FCGR2A, PECAM1, FAS, TLR8, TLR7, CD69, INTS6, CD300C, TLR4, ENG	1148	189	18811	2.51424	0.0134183	0.00112576	0.00109684
GOTERM_MF_DIRECT	GO:0005509~calcium ion binding	76	6.34391	1.70676e-05	SPARC, MCTP1, TNFAIP6, FKBP14, DGKA, PROS1, DYSF, COMP, CDH5, CDH2, STAB1, CAPN2, PLS3, MAN1A1, PAMR1, EDIL3, ANXA1, TPM4, CD93, ANXA2, ACTN1, HSPG2, RUNX1, CLEC4A, RCN3, VCAN, RCN1, MELK, CDH11, CDH13, S100A3, LCP1, PLCB1, PPEF1, PLCB2, NOTCH3, PCDH10, NOTCH4, ITPR2, ITPR3, PCDH12, IQGAP1, THBS2, NID1, RASGRP1, THBS1, FBLN2, FSTL1, AIF1, MYL12A, HSP90B1, THBS3, RASGRP3, DLL4, SCIN, S100A16, SLIT…	1148	752	18811	1.65602	0.0197378	0.00153346	0.00149407
GOTERM_MF_DIRECT	GO:0042803~protein homodimerization activity	72	6.01002	3.00949e-05	TOP2A, PLEK, NUDT5, GIMAP7, STK10, HHEX, GOLGA5, MECOM, TRIM5, KYNU, MFSD1, TRIM22, SH3GLB1, GBP5, FCER1G, TRPC6, TPM4, RIPK2, TPM2, ACTN1, ADAM10, IRAK3, RUNX1, GREM1, ANO1, TYROBP, PECAM1, MYH9, BIRC5, CDH13, KIF20B, ATF3, ABCG2, ENG, SP100, SHMT2, PDGFB, TXN, TYMS, PTGS2, CORO1A, TYMP, WRN, MTHFD1L, S100A16, NACC2, STC2, CCL5, TDG, GRPEL2, HMOX1, ECT2, GBP1, S100A11, SNX6, RRM2, CAV2, STAT1, G…	1148	713	18811	1.65468	0.0345407	0.00251077	0.00244628
GOTERM_MF_DIRECT	GO:0050840~extracellular matrix binding	10	0.834725	6.70101e-05	ADAMTS5, SPARC, OLFML2B, COL11A1, CD248, TGFBI, OLFML2A, THBS1, FBLN2, DCN	1148	31	18811	5.28577	0.0752857	0.00495867	0.00483131
GOTERM_MF_DIRECT	GO:0008201~heparin binding	26	2.17028	6.7927e-05	NRP1, LXN, ECM2, CXCL8, CFH, SERPINE2, COL11A1, LAMC2, THBS2, THBS1, FSTL1, THBS3, SERPINA5, COMP, ADAMTS5, CCL8, SLIT3, POSTN, FN1, PGF, CXCL10, CCDC80, COL5A1, COL5A3, FBN1, HBEGF	1148	176	18811	2.42064	0.0762755	0.00495867	0.00483131
GOTERM_MF_DIRECT	GO:0043394~proteoglycan binding	7	0.584307	9.96114e-05	COMP, COL5A1, COL5A3, FN1, NID1, THBS1, CTSS	1148	14	18811	8.19294	0.109838	0.00649799	0.00633109
GOTERM_MF_DIRECT	GO:0002020~protease binding	19	1.58598	0.00010014	ITGB1, ECM1, ANXA2, VWF, SERPINE1, FN1, TNFAIP3, TNF, SERPINA5, PANX1, COL1A1, COMP, COL3A1, COL1A2, FAP, CASP3, CD28, TIMP1, TP53	1148	109	18811	2.85626	0.110388	0.00649799	0.00633109
GOTERM_MF_DIRECT	GO:0005096~GTPase activator activity	35	2.92154	0.000140654	ARHGAP9, RGS18, NRP1, HTR2B, ARHGAP18, ASAP1, ASAP2, THY1, IQGAP1, ARHGAP15, RASGRP3, RGS4, ADAP2, RACGAP1, RGS1, ARHGDIB, TBC1D10C, ECT2, EVI5, TBC1D8B, STARD13, ARHGEF15, ARAP3, GMIP, ARHGAP25, ARHGAP24, ARHGAP30, TBC1D4, RP2, DLC1, RGS10, DOCK2, PLCB1, DOCK1, ARHGEF6	1148	285	18811	2.0123	0.151509	0.00864653	0.00842444
GOTERM_MF_DIRECT	GO:0004896~cytokine receptor activity	13	1.08514	0.000162956	IFNAR2, CD74, IL4R, IFNGR1, IL10RB, IL10RA, OSMR, CSF2RA, IL27RA, IL2RB, IL3RA, IL21R, CRLF1	1148	58	18811	3.6727	0.173329	0.00951663	0.0092722
GOTERM_MF_DIRECT	GO:0004715~non-membrane spanning protein tyrosine kinase activity	11	0.918197	0.000371006	ITK, HCK, ZAP70, YES1, MELK, SYK, FES, RIPK2, EIF2AK2, ABL2, JAK2	1148	46	18811	3.91836	0.351709	0.020635	0.020105
GOTERM_MF_DIRECT	GO:0001784~phosphotyrosine binding	11	0.918197	0.000445848	SOCS3, HCK, ZAP70, YES1, SYK, SHC1, SH2D3C, ABL2, PTPN6, GRAP, SAMSN1	1148	47	18811	3.835	0.405994	0.0236705	0.0230625
GOTERM_MF_DIRECT	GO:0019901~protein kinase binding	51	4.2571	0.000624671	NRP1, CDKN1A, PTPRK, KIF11, FOXM1, RND3, BICD1, SPRED1, CCND1, CDH2, TRIM5, RB1CC1, RAC2, CIR1, JAK2, TRIM22, PDGFRB, IFNAR2, SYK, RHOG, ADAM10, IRAK3, CKS2, HCLS1, KIF20A, TP53, SHC1, WAS, THY1, IQGAP1, HIF1A, RACGAP1, MAP3K2, CDKN2B, MLKL, CDKN2A, CAV2, NEK6, CAV1, MSN, NBEAL2, TPX2, CD6, CENPJ, CD28, PTPN6, CSPG4, TRIM38, PAM, FERMT2, LIMS1	1148	510	18811	1.63859	0.518016	0.0317224	0.0309076
GOTERM_MF_DIRECT	GO:0043236~laminin binding	8	0.66778	0.000725483	ITGB1, ECM1, LGALS1, ITGA2, NID1, AGRN, THBS1, CTSS	1148	26	18811	5.04181	0.571589	0.0353068	0.0344
GOTERM_MF_DIRECT	GO:0015026~coreceptor activity	10	0.834725	0.000808722	ITGB1, CD86, NRP1, ITGA4, CD8A, CD28, LY96, CXCR4, CSPG4, ENG	1148	42	18811	3.9014	0.611309	0.0377835	0.036813
GOTERM_MF_DIRECT	GO:0001730~2'-5'-oligoadenylate synthetase activity	4	0.33389	0.000863314	OAS1, OAS2, OAS3, OASL	1148	4	18811	16.3859	0.635339	0.0387827	0.0377866
GOTERM_MF_DIRECT	GO:0023026~MHC class II protein complex binding	8	0.66778	0.00092836	CD74, HLA-DMA, HLA-DMB, HLA-DRB4, HLA-DPB1, HLA-DRA, HLA-DOA, HLA-DQB1	1148	27	18811	4.85508	0.66204	0.0401602	0.0391287
GOTERM_MF_DIRECT	GO:0019955~cytokine binding	10	0.834725	0.000968228	CD74, NRP1, IFNGR1, IL3RA, CXCR4, OSMR, GBP1, CSF2RA, CRLF1, IL27RA	1148	43	18811	3.81067	0.677431	0.040389	0.0393516
GOTERM_MF_DIRECT	GO:0001965~G-protein alpha-subunit binding	8	0.66778	0.00146628	RGS4, RGS19, RGS1, F2R, RGS10, HTR2B, F2RL1, NUCB2	1148	29	18811	4.52025	0.819833	0.0590557	0.0575388
GOTERM_MF_DIRECT	GO:0003725~double-stranded RNA binding	13	1.08514	0.00183873	MBNL1, DDX58, ACTN1, EIF2AK2, MSN, DDX60, OASL, IFIH1, OAS1, OAS2, OAS3, TLR8, TLR7	1148	75	18811	2.84022	0.88347	0.0715877	0.069749
GOTERM_MF_DIRECT	GO:0005547~phosphatidylinositol-3,4,5-trisphosphate binding	9	0.751252	0.0024945	ARHGAP9, MYO1B, ADAP2, RACGAP1, ARAP3, ASAP1, IQGAP1, FERMT2, MYO1G	1148	40	18811	3.68682	0.945916	0.0939862	0.0915722
GOTERM_MF_DIRECT	GO:0001968~fibronectin binding	8	0.66778	0.00269489	ITGB1, CCDC80, TNFAIP6, ITGA4, IGFBP3, LOXL3, THBS1, CTSS	1148	32	18811	4.09647	0.957228	0.0983634	0.095837
GOTERM_MF_DIRECT	GO:0008009~chemokine activity	10	0.834725	0.00293417	CXCL10, CXCL9, CCL8, CXCL12, CXCL8, CCL3L1, CCL5, CCL3L3, CCL3, CCL2	1148	50	18811	3.27718	0.967683	0.103852	0.101185
GOTERM_MF_DIRECT	GO:1990939~ATP-dependent microtubule motor activity	9	0.751252	0.00343715	CENPE, KIFC1, KIF5B, KIF23, KIF2C, KIF20A, KIF11, KIF20B, KIF17	1148	42	18811	3.51126	0.982074	0.115854	0.112878
GOTERM_MF_DIRECT	GO:0001786~phosphatidylserine binding	11	0.918197	0.00358536	OSBPL8, GSDMC, SCIN, ANXA2, CD300A, FCHO2, TREM2, ASAP1, CD300LF, THBS1, SYTL2	1148	61	18811	2.95483	0.984933	0.115854	0.112878
GOTERM_MF_DIRECT	GO:0030169~low-density lipoprotein particle binding	6	0.500835	0.00367002	MSR1, STAB1, CDH13, TREM2, CD36, THBS1	1148	18	18811	5.46196	0.986356	0.115854	0.112878
GOTERM_MF_DIRECT	GO:0098641~cadherin binding involved in cell-cell adhesion	6	0.500835	0.00367002	PDLIM1, KRT18, ANXA1, ANXA2, TMOD3, S100A11	1148	18	18811	5.46196	0.986356	0.115854	0.112878
GOTERM_MF_DIRECT	GO:0017124~SH3 domain binding	17	1.41903	0.00611629	AFAP1L1, SH3KBP1, WAS, ADAM10, AFAP1, CYBA, SYNJ2, PTPN12, ADAM19, ENAH, PTTG1, ABI3, INPP5D, HCLS1, PTPN6, DOCK1, PTTG3P	1148	131	18811	2.12641	0.999227	0.187995	0.183167
GOTERM_MF_DIRECT	GO:0032395~MHC class II receptor activity	5	0.417362	0.00630481	HLA-DMA, HLA-DPB1, HLA-DRA, HLA-DOA, HLA-DQB1	1148	13	18811	6.30226	0.999381	0.188821	0.183971
GOTERM_MF_DIRECT	GO:0031267~small GTPase binding	29	2.4207	0.00879409	IPO11, ROCK2, PKN3, WAS, IQGAP1, BICD1, CORO1C, RASGRP3, DOCK11, FGD5, GOLGA5, ARHGDIB, MICALL2, KNTC1, ECT2, EVI5, RNF152, FARP1, PRKCH, ANXA2, CAV1, SYTL2, FMNL3, DIAPH2, DIAPH3, BIRC5, TRIP11, DOCK2, DOCK1	1148	285	18811	1.66734	0.999967	0.256787	0.250192
GOTERM_MF_DIRECT	GO:0031730~CCR5 chemokine receptor binding	4	0.33389	0.0100425	STAT1, CCL5, CCL3, NES	1148	8	18811	8.19294	0.999992	0.276489	0.269387
GOTERM_MF_DIRECT	GO:0003777~microtubule motor activity	10	0.834725	0.0100619	DYNC1I2, CENPE, KIFC1, KIF5B, KIF23, KIF2C, KIF20A, KIF11, KIF20B, KIF17	1148	60	18811	2.73098	0.999993	0.276489	0.269387
GOTERM_MF_DIRECT	GO:0005044~scavenger receptor activity	9	0.751252	0.010179	MSR1, CD163, CD163L1, CD6, CFI, STAB1, LOXL3, CD36, SCARF2	1148	50	18811	2.94946	0.999994	0.276489	0.269387
GOTERM_MF_DIRECT	GO:0008237~metallopeptidase activity	11	0.918197	0.0106218	ADAMTS5, ADAMTS2, BMP1, ERAP2, PAPPA, MMP23B, ADAM10, ADAMTS9, MMP9, ADAMTS6, ADAMTS7	1148	71	18811	2.53866	0.999996	0.278044	0.270903
GOTERM_MF_DIRECT	GO:0004714~transmembrane receptor protein tyrosine kinase activity	15	1.25209	0.0109857	PDGFRB, ITK, YES1, SYK, RIPK2, TIE1, EIF2AK2, TTK, HCK, ZAP70, MELK, FES, PBK, ABL2, JAK2	1148	116	18811	2.11886	0.999998	0.278044	0.270903
GOTERM_MF_DIRECT	GO:0042169~SH2 domain binding	8	0.66778	0.0111797	LAT2, SYK, SIT1, DLC1, SIGLEC10, AFAP1, PTPN6, JAK2	1148	41	18811	3.19725	0.999998	0.278044	0.270903
GOTERM_MF_DIRECT	GO:0015035~protein disulfide oxidoreductase activity	6	0.500835	0.0111884	TMX3, SCO2, STAB1, DNAJC10, TXN, TXNDC5	1148	23	18811	4.27458	0.999998	0.278044	0.270903
GOTERM_MF_DIRECT	GO:0008083~growth factor activity	19	1.58598	0.0126866	JAG1, HGF, GMFG, CLEC11A, PDGFB, LIF, OSM, VEGFC, INHBB, NGF, DKK1, PGF, TYMP, IL6, BMP1, CXCL12, TIMP1, LEFTY2, HBEGF	1148	166	18811	1.87549	1	0.308706	0.300777
GOTERM_MF_DIRECT	GO:0050700~CARD domain binding	5	0.417362	0.0138662	RIPK2, CARD8, CASP4, CARD9, CASP1	1148	16	18811	5.12059	1	0.323915	0.315595
GOTERM_MF_DIRECT	GO:0030021~extracellular matrix structural constituent conferring compression resistance	5	0.417362	0.0138662	VCAN, LUM, HSPG2, DCN, HAPLN1	1148	16	18811	5.12059	1	0.323915	0.315595
GOTERM_MF_DIRECT	GO:0030023~extracellular matrix constituent conferring elasticity	4	0.33389	0.0143877	EMILIN2, LAMC1, FBLN2, FBN1	1148	9	18811	7.28262	1	0.329506	0.321042
GOTERM_MF_DIRECT	GO:0005540~hyaluronic acid binding	6	0.500835	0.0159744	VCAN, TNFAIP6, STAB1, HMMR, HAPLN3, HAPLN1	1148	25	18811	3.93261	1	0.358809	0.349593
GOTERM_MF_DIRECT	GO:0008574~ATP-dependent microtubule motor activity, plus-end-directed	5	0.417362	0.0172746	CENPE, KIF5B, KIF11, KIF20B, KIF17	1148	17	18811	4.81938	1	0.380693	0.370915
GOTERM_MF_DIRECT	GO:0045296~cadherin binding	30	2.50417	0.0184139	ITGB1, NOTCH3, TXNDC9, BMPR2, ARHGAP18, ASAP1, IQGAP1, ZC3HAV1, LIMA1, CDH5, CCNB2, CDH2, PPP1R13L, CALD1, KIF5B, SH3GLB1, STAT1, ANLN, MYO1B, PPFIBP1, DIAPH3, CDH11, FSCN1, MYH9, PLIN3, CDH13, EIF3E, FXYD5, PHLDB2, DBN1	1148	316	18811	1.55562	1	0.398285	0.388055
GOTERM_MF_DIRECT	GO:0005539~glycosaminoglycan binding	6	0.500835	0.0188098	VCAN, SERPINE2, SULF1, DCN, SERPINA5, ENG	1148	26	18811	3.78136	1	0.399452	0.389192
GOTERM_MF_DIRECT	GO:0030246~carbohydrate binding	21	1.75292	0.0193492	GALNT5, CD93, GALNT16, CLEC12A, GALNT1, CLEC11A, SIGLEC10, CLEC18C, CLECL1, CLEC4A, VCAN, CLEC1A, LGALS1, CLEC2B, CLEC5A, OLR1, CD248, CD69, CD34, ADGRL2, CD33	1148	199	18811	1.72916	1	0.403569	0.393204
GOTERM_MF_DIRECT	GO:0042056~chemoattractant activity	7	0.584307	0.0205035	CXCL10, CCL5, HGF, PDGFB, CCL3, VEGFC, PGF	1148	36	18811	3.18614	1	0.418928	0.408168
GOTERM_MF_DIRECT	GO:0008656~cysteine-type endopeptidase activator activity involved in apoptotic process	5	0.417362	0.0211616	APAF1, CARD8, CASP1, RPS27L, NGF	1148	18	18811	4.55164	1	0.418928	0.408168
GOTERM_MF_DIRECT	GO:0005229~intracellular calcium activated chloride channel activity	5	0.417362	0.0211616	ANO1, TTYH3, NMUR2, ANO4, ANO3	1148	18	18811	4.55164	1	0.418928	0.408168
GOTERM_MF_DIRECT	GO:0043395~heparan sulfate proteoglycan binding	5	0.417362	0.0255423	SEMA5A, COMP, CFH, ITGA2, AGRN	1148	19	18811	4.31208	1	0.456469	0.444744
GOTERM_MF_DIRECT	GO:0004672~protein kinase activity	34	2.83806	0.0255756	ROCK2, PKN3, PIK3CG, NUAK1, CCL8, CCND1, GRK5, CCL5, CHEK1, PBK, CCL3, TRIM24, CCL2, ABL2, STK38L, RIOK2, MAP3K8, JAK2, MAP4K5, IKBKE, BUB1, SCYL2, MAP3K2, PRKCH, SYK, MLKL, RIPK2, NEK6, NEK7, EIF2AK2, SNRK, MELK, STK17B, CDK1	1148	379	18811	1.46997	1	0.456469	0.444744
GOTERM_MF_DIRECT	GO:0005125~cytokine activity	20	1.66945	0.025622	CMTM7, IL32, CXCL9, LIF, OSM, INHBB, TNFRSF11B, TNF, MSMP, IFNA8, TNFSF13B, GREM1, IL6, BMP1, IL1B, TNFSF4, TNFSF10, TIMP1, LEFTY2, CRLF1	1148	192	18811	1.70686	1	0.456469	0.444744
GOTERM_MF_DIRECT	GO:0005516~calmodulin binding	21	1.75292	0.0256993	MYLK2, MARCKSL1, NOS3, PHKB, AEBP1, CACNA1C, IQGAP1, IQCG, RGS4, ASPM, RIT1, MYO1B, CALD1, RGS1, KCNQ3, FAS, MYH9, PLCB1, SPA17, MYO1F, MYO1G	1148	205	18811	1.67855	1	0.456469	0.444744
GOTERM_MF_DIRECT	GO:0016504~peptidase activator activity	4	0.33389	0.0257936	CAV1, PSME4, FN1, FBLN2	1148	11	18811	5.9585	1	0.456469	0.444744
GOTERM_MF_DIRECT	GO:0034713~type I transforming growth factor beta receptor binding	4	0.33389	0.0257936	FKBP1A, FERMT2, SNX6, ENG	1148	11	18811	5.9585	1	0.456469	0.444744
GOTERM_MF_DIRECT	GO:0016004~phospholipase activator activity	4	0.33389	0.0257936	CCL8, CCL5, APOC2, CCL3	1148	11	18811	5.9585	1	0.456469	0.444744
GOTERM_MF_DIRECT	GO:0048020~CCR chemokine receptor binding	6	0.500835	0.0292292	CCL8, CCL3L1, CCL5, CCL3L3, CCL3, CCL2	1148	29	18811	3.39018	1	0.509548	0.496461
GOTERM_MF_DIRECT	GO:0004222~metalloendopeptidase activity	14	1.16861	0.0311936	MMP1, ADAM10, MMP9, ADAM19, MMP11, ADAMTS5, ADAMTS2, BMP1, MMP16, PAPPA, MMP23B, ADAMTS9, ADAMTS6, ADAMTS7	1148	120	18811	1.91169	1	0.533119	0.519426
GOTERM_MF_DIRECT	GO:0045569~TRAIL binding	3	0.250417	0.0328291	TNFSF10, TNFRSF10B, TNFRSF10D	1148	5	18811	9.83153	1	0.533119	0.519426
GOTERM_MF_DIRECT	GO:0098639~collagen binding involved in cell-matrix adhesion	3	0.250417	0.0328291	ITGB1, ITGA2, ITGA1	1148	5	18811	9.83153	1	0.533119	0.519426
GOTERM_MF_DIRECT	GO:0015057~thrombin-activated receptor activity	3	0.250417	0.0328291	F2R, F2RL1, F2RL3	1148	5	18811	9.83153	1	0.533119	0.519426
GOTERM_MF_DIRECT	GO:0004861~cyclin-dependent protein serine/threonine kinase inhibitor activity	4	0.33389	0.0328635	CDKN1A, CDKN2B, CDKN2A, CASP3	1148	12	18811	5.46196	1	0.533119	0.519426
GOTERM_MF_DIRECT	GO:0019899~enzyme binding	34	2.83806	0.0353954	TOP2A, NOTCH3, ECM1, MCM10, PTGS2, HIF1A, CDC20, CCND1, STC2, CAPN2, HMOX1, SPDL1, GBP1, PDGFRB, BCHE, PRKCH, YES1, CBX3, STAT1, CAV1, HSPA6, PLAUR, FN1, PAWR, MSN, PARP9, PARP14, PUS7, MSH3, NEDD4, ALOX5AP, BIRC5, PLCB1, TP53	1148	390	18811	1.42851	1	0.566326	0.55178
GOTERM_MF_DIRECT	GO:0001618~virus receptor activity	10	0.834725	0.0411211	ITGB1, CD86, ITGA2, CLEC5A, CDK1, CXCR4, SLC1A5, ITGA5, CLDN1, TNFRSF4	1148	76	18811	2.15604	1	0.649047	0.632376
GOTERM_MF_DIRECT	GO:0005524~ATP binding	111	9.26544	0.0469842	MYLK2, DGKA, SMC4, ACTG2, SMC2, STK10, KIF5B, CHEK1, PAPOLA, MAP3K8, PDGFRB, ENTPD1, PRKCH, RECQL, TRNT1, RUNX2, RUNX1, MELK, SLFN11, MSH3, KIF20A, ALPK2, KIF20B, ABCG2, UBA6, TRANK1, DDX60, HSP90B1, NUAK1, HSPH1, GRK5, ABL2, NLRP3, STK38L, PLK4, ATP8B4, YES1, MLKL, UBE2C, ATP8B1, NEK6, NEK7, HSPA6, EIF2AK2, SMARCA1, EHD2, CDK6, FES, UBE2T, CDK1, ALDH18A1, TOP2A, ITK, BMPR2, KIF11, KIF17, PIK3CG,…	1148	1544	18811	1.178	1	0.707941	0.689758
GOTERM_MF_DIRECT	GO:0043515~kinetochore binding	3	0.250417	0.0472769	CENPE, TTK, SPDL1	1148	6	18811	8.19294	1	0.707941	0.689758
GOTERM_MF_DIRECT	GO:0070891~lipoteichoic acid binding	3	0.250417	0.0472769	CD6, TREM2, CD14	1148	6	18811	8.19294	1	0.707941	0.689758
GOTERM_MF_DIRECT	GO:0047238~glucuronosyl-N-acetylgalactosaminyl-proteoglycan 4-beta-N-acetylgalactosaminyltransferase activity	3	0.250417	0.0472769	CSGALNACT1, CHSY1, CHSY3	1148	6	18811	8.19294	1	0.707941	0.689758
GOTERM_MF_DIRECT	GO:0003690~double-stranded DNA binding	13	1.08514	0.0532228	DDX58, STAT1, PYHIN1, MCM10, DDX60, RAD51AP1, IFI16, MSH3, TDG, RBBP8, RBMS1, MNDA, ERCC5	1148	117	18811	1.82065	1	0.786889	0.766678
GOTERM_MF_DIRECT	GO:0000976~transcription regulatory region sequence-specific DNA binding	22	1.83639	0.0570387	FOXC2, EGR2, MEF2C, THRA, ZBTB46, DLX5, ZNF281, NR1H4, SOX11, ARID4B, ETS1, TNF, TBX18, PAX2, RUNX1, HHEX, NR5A2, PAX8, IRF1, IRF8, TP53, ATF3	1148	238	18811	1.51466	1	0.813926	0.79302
GOTERM_MF_DIRECT	GO:0004674~protein serine/threonine kinase activity	33	2.75459	0.0571065	BMPR2, ROCK2, PKN3, TTK, PIK3CG, AURKB, STK10, NUAK1, GRK5, CHEK1, PBK, STK38L, RIOK2, MAP3K8, MAP4K5, IKBKE, BUB1, HTATIP2, PLK4, MAP3K2, PRKCH, SYK, RIPK2, NEK6, NEK7, EIF2AK2, IRAK3, CDC42BPA, SNRK, MELK, STK17B, CDK1, ALPK2	1148	392	18811	1.37942	1	0.813926	0.79302
GOTERM_MF_DIRECT	GO:0005080~protein kinase C binding	8	0.66778	0.0571421	TOP2A, GRK5, TDG, FEZ1, PLEK, ADCY4, PARD6G, AVPR1A	1148	57	18811	2.29977	1	0.813926	0.79302
GOTERM_MF_DIRECT	GO:0097110~scaffold protein binding	9	0.751252	0.0580729	PANX1, CD163, KRT18, SYK, CAV2, NOS3, ITPR2, TREM2, CACNA1H	1148	69	18811	2.13729	1	0.815725	0.794773
GOTERM_MF_DIRECT	GO:0005154~epidermal growth factor receptor binding	6	0.500835	0.0593601	ARF4, YES1, SHC1, GRAP, ITGA5, HBEGF	1148	35	18811	2.80901	1	0.815725	0.794773
GOTERM_MF_DIRECT	GO:0045236~CXCR chemokine receptor binding	4	0.33389	0.0593635	CXCL10, CXCL9, CXCL12, CXCL8	1148	15	18811	4.36957	1	0.815725	0.794773
GOTERM_MF_DIRECT	GO:0005507~copper ion binding	8	0.66778	0.0617258	MOXD1, LOX, SCO2, LOXL3, TP53, HAMP, PAM, PRND	1148	58	18811	2.26012	1	0.815785	0.794832
GOTERM_MF_DIRECT	GO:0003700~transcription factor activity, sequence-specific DNA binding	44	3.67279	0.0617582	FOXC2, THRA, LEF1, IKZF1, PRDM1, FOXM1, ETS1, HIF1A, FOXS1, MECOM, STAT4, E2F2, E2F7, ZNF366, HOXC6, BATF3, EGR2, MEF2C, BCL11B, STAT1, ZNF281, NR1H4, EBF2, SOX11, FOXN2, TBX18, PAX2, RUNX2, ETV6, RUNX1, BATF, TBX15, HEYL, ZEB1, NR5A2, PAX8, IRF1, MAFF, NFE2L3, LHX6, TCF4, TP53, ATF3, CREB5	1148	554	18811	1.30141	1	0.815785	0.794832
GOTERM_MF_DIRECT	GO:0036310~annealing helicase activity	3	0.250417	0.0635586	RECQL, SMARCA1, TP53	1148	7	18811	7.02252	1	0.815785	0.794832
GOTERM_MF_DIRECT	GO:0016494~C-X-C chemokine receptor activity	3	0.250417	0.0635586	GPR35, CXCR3, CXCR4	1148	7	18811	7.02252	1	0.815785	0.794832
GOTERM_MF_DIRECT	GO:0043237~laminin-1 binding	3	0.250417	0.0635586	PXDN, NTN4, NID1	1148	7	18811	7.02252	1	0.815785	0.794832
GOTERM_MF_DIRECT	GO:0001517~N-acetylglucosamine 6-O-sulfotransferase activity	3	0.250417	0.0635586	CHST7, CHST1, CHST3	1148	7	18811	7.02252	1	0.815785	0.794832
GOTERM_MF_DIRECT	GO:0005546~phosphatidylinositol-4,5-bisphosphate binding	10	0.834725	0.0738139	GSDMC, MYO1B, SCIN, ADAP2, ANXA2, FCHO2, ASAP1, PLCB1, MYO1G, SYTL2	1148	85	18811	1.92775	1	0.937116	0.913046
GOTERM_MF_DIRECT	GO:0008233~peptidase activity	12	1.00167	0.0758016	LACTB, ADAMTS5, FAM111A, CAPN11, BMP1, FAP, MMP1, CARD8, CASP3, FGL2, UCHL3, MMP9	1148	111	18811	1.77145	1	0.952003	0.92755
GOTERM_MF_DIRECT	GO:0000287~magnesium ion binding	21	1.75292	0.0774186	TOP2A, ATP8B4, ATP8B1, NEK6, IRAK3, REXO2, CDC42BPA, NUDT5, SNRK, RAP2A, WRN, MTHFD2, RP2, TDG, PAPOLA, PGM3, STK38L, PGM2, ABL2, MAP3K8, XXYLT1	1148	233	18811	1.47684	1	0.960324	0.935658
GOTERM_MF_DIRECT	GO:0003950~NAD+ ADP-ribosyltransferase activity	5	0.417362	0.0789825	ZC3HAV1, PARP14, PARP9, PARP12, ART4	1148	27	18811	3.03442	1	0.960324	0.935658
GOTERM_MF_DIRECT	GO:0001530~lipopolysaccharide binding	6	0.500835	0.0792218	SPON2, CD6, LY96, TREM2, CD14, TLR4	1148	38	18811	2.58725	1	0.960324	0.935658
GOTERM_MF_DIRECT	GO:0043621~protein self-association	9	0.751252	0.0806786	CD2, EML4, CCL5, CARD8, TDG, FHOD1, CARD9, TNFAIP3, TP53	1148	74	18811	1.99288	1	0.960324	0.935658
GOTERM_MF_DIRECT	GO:0015186~L-glutamine transmembrane transporter activity	3	0.250417	0.0813973	SLC1A5, SLC38A2, SLC38A5	1148	8	18811	6.14471	1	0.960324	0.935658
GOTERM_MF_DIRECT	GO:0071813~lipoprotein particle binding	3	0.250417	0.0813973	CDH13, TREM2, CD36	1148	8	18811	6.14471	1	0.960324	0.935658
GOTERM_MF_DIRECT	GO:0004175~endopeptidase activity	10	0.834725	0.082775	ADAMTS5, PSMA4, ERAP2, FAP, MMP1, CARD8, CASP1, ADAM10, MMP9, PSMB9	1148	87	18811	1.88344	1	0.966812	0.941979
GOTERM_MF_DIRECT	GO:0098632~protein binding involved in cell-cell adhesion	5	0.417362	0.0879084	ROBO4, PALLD, NEXN, NRCAM, ESAM	1148	28	18811	2.92605	1	1	0.97515
GOTERM_MF_DIRECT	GO:0038187~pattern recognition receptor activity	4	0.33389	0.0931259	TRIM5, CARD8, TLR8, TLR7	1148	18	18811	3.64131	1	1	0.97515
GOTERM_MF_DIRECT	GO:0047485~protein N-terminus binding	12	1.00167	0.0963661	SCFD1, NIPBL, VWF, FEZ1, ALOX5AP, ERCC5, GLRX, EIF3E, ERCC6, TP53, DCN, BIRC2	1148	116	18811	1.69509	1	1	0.97515
GOTERM_MF_DIRECT	GO:0043325~phosphatidylinositol-3,4-bisphosphate binding	5	0.417362	0.0972971	ADAP2, PLEK, ARAP3, PLEK2, MYO1G	1148	29	18811	2.82515	1	1	0.97515

## Sheet: KEGG
Category	Term	Count	%	PValue	Genes	List Total	Pop Hits	Pop Total	Fold Enrichment	Bonferroni	Benjamini	FDR
KEGG_PATHWAY	hsa04512:ECM-receptor interaction	28	2.33723	3.15547e-11	ITGB1, LAMA4, TNC, LAMC2, LAMC1, HMMR, THBS2, THBS1, THBS3, COMP, CD36, LAMB3, VWF, ITGA4, ITGA2, ITGA1, FN1, LAMB1, HSPG2, COL1A1, COL1A2, COL4A2, COL4A1, COL6A2, COL6A1, COL6A3, ITGA5, AGRN	582	88	8156	4.45892	9.21399e-09	4.1429e-09	3.22068e-09
KEGG_PATHWAY	hsa04510:Focal adhesion	44	3.67279	3.52037e-11	ITGB1, MYLK2, SHC1, ROCK2, LAMA4, PDGFB, TNC, LAMC2, LAMC1, THBS2, THBS1, MYL12A, THBS3, COMP, CCND1, CAPN2, RAC2, PDGFRB, LAMB3, VWF, ITGA4, CAV2, HGF, ACTN1, CAV1, ITGA2, ITGA1, FN1, VEGFC, LAMB1, PGF, COL1A1, COL1A2, COL4A2, PARVG, COL4A1, COL6A2, COL6A1, ZYX, COL6A3, ITGA5, DOCK1, BIRC2, BIRC3	582	201	8156	3.06769	1.02795e-08	4.1429e-09	3.22068e-09
KEGG_PATHWAY	hsa05200:Pathways in cancer	81	6.76127	4.2564e-11	ITGB1, CDKN1A, CXCL8, LAMC2, LAMC1, ETS1, IFNA8, EDNRA, MECOM, CCND1, CASP3, RAC2, JAK2, PDGFRB, IFNAR2, IL4R, APAF1, IFNGR1, MMP1, HGF, ITGA2, F2R, MMP9, PGF, RUNX1, EML4, COL4A2, PAX8, COL4A1, MSH3, IL3RA, CKS2, BIRC5, PLCB1, PLCB2, TP53, BIRC2, BIRC3, PTGER4, NOTCH3, RALA, ROCK2, LAMA4, NOTCH4, CUL2, LEF1, ADCY4, PDGFB, CXCR4, LPAR4, PTGS2, RASGRP1, HIF1A, CSF2RA, HSP90B1, RASGRP3, DLL4, STAT4…	582	531	8156	2.13769	1.24287e-08	4.1429e-09	3.22068e-09
KEGG_PATHWAY	hsa04640:Hematopoietic cell lineage	29	2.4207	1.16892e-10	CD3G, CD1C, CD3D, TNF, CSF2RA, HLA-DMA, HLA-DMB, CD59, CD37, CD14, CD36, FCGR1A, HLA-DOA, CD34, CD33, IL4R, HLA-DRB4, ITGA4, ITGA2, ITGA1, CD2, IL6, CD8A, IL1B, IL3RA, HLA-DPB1, HLA-DRA, ITGA5, HLA-DQB1	582	99	8156	4.10504	3.41323e-08	8.53309e-09	6.6336e-09
KEGG_PATHWAY	hsa05164:Influenza A	39	3.25543	1.56872e-10	CXCL8, TNF, IFNA8, IFIH1, SOCS3, HLA-DMA, HLA-DMB, CASP3, CCL5, CASP1, TNFSF10, CCL2, NLRP3, JAK2, HLA-DOA, BID, IKBKE, IFNAR2, HLA-DRB4, APAF1, IFNGR1, DDX58, STAT1, MX2, TNFRSF10B, EIF2AK2, CXCL10, IL6, CDK6, OAS1, OAS2, OAS3, IL1B, HLA-DPB1, FAS, HLA-DRA, TLR7, TLR4, HLA-DQB1	582	171	8156	3.19612	4.58066e-08	9.16133e-09	7.12199e-09
KEGG_PATHWAY	hsa04621:NOD-like receptor signaling pathway	40	3.3389	3.98292e-10	CXCL8, TNFAIP3, ITPR2, ITPR3, TXN, ANTXR2, ANTXR1, TNF, IFNA8, PANX1, PSTPIP1, IFI16, CCL5, CASP4, CASP1, CCL2, NLRP3, GBP1, IKBKE, IFNAR2, GBP5, STAT1, RIPK2, CARD8, NEK7, CARD9, TRPV2, CYBB, CYBA, IL6, OAS1, OAS2, OAS3, IL1B, PLCB1, PLCB2, TLR4, BIRC2, MCU, BIRC3	582	184	8156	3.04647	1.16301e-07	1.93836e-08	1.50687e-08
KEGG_PATHWAY	hsa05165:Human papillomavirus infection	56	4.67446	1.77617e-09	ITGB1, CDKN1A, TNC, LAMC2, TCIRG1, LAMC1, TNF, IFNA8, OASL, COMP, LFNG, CCND1, CASP3, IKBKE, PDGFRB, IFNAR2, VWF, ITGA4, ITGA2, ITGA1, HLA-B, HLA-F, COL4A2, COL4A1, COL6A2, MFNG, IRF1, COL6A1, COL6A3, ITGA5, TP53, CREB5, PTGER4, NOTCH3, LAMA4, NOTCH4, PARD6G, THBS2, PTGS2, THBS1, THBS3, PPP2R3C, JAG1, LAMB3, STAT1, MX2, FZD6, FN1, EIF2AK2, ISG15, LAMB1, COL1A1, HEYL, CDK6, COL1A2, FAS	582	331	8156	2.37091	5.18641e-07	7.40917e-08	5.75986e-08
KEGG_PATHWAY	hsa04151:PI3K-Akt signaling pathway	58	4.8414	2.95095e-09	ITGB1, CDKN1A, TNC, LAMC2, LAMC1, IFNA8, PIK3CG, COMP, CCND1, JAK2, PDGFRB, IFNAR2, IL4R, VWF, SYK, ITGA4, HGF, ITGA2, ITGA1, F2R, NGF, OSMR, PGF, COL4A2, COL4A1, COL6A2, COL6A1, IL3RA, COL6A3, ITGA5, EIF4E2, TLR4, TP53, CREB5, PKN3, LAMA4, PDGFB, LPAR4, THBS2, THBS1, HSP90B1, THBS3, PPP2R3C, ANGPT2, LAMB3, NOS3, OSM, FN1, VEGFC, LAMB1, COL1A1, IL6, CDK6, COL1A2, LPAR5, LPAR6, IL2RB, GNB4	582	354	8156	2.29604	8.61678e-07	1.0771e-07	8.37333e-08
KEGG_PATHWAY	hsa05169:Epstein-Barr virus infection	40	3.3389	6.76046e-09	CDKN1A, TNFAIP3, CD3G, ITGAL, CD3D, TNF, IFNA8, HLA-DMA, HLA-DMB, CCND1, CASP3, E2F2, CIR1, CD58, HLA-DOA, BID, IKBKE, IFNAR2, ENTPD1, HLA-DRB4, SYK, APAF1, DDX58, STAT1, HLA-B, EIF2AK2, ISG15, HLA-F, CXCL10, IL6, CDK6, OAS1, OAS2, OAS3, NEDD4, HLA-DPB1, FAS, HLA-DRA, TP53, HLA-DQB1	582	202	8156	2.775	1.97405e-06	2.19339e-07	1.70514e-07
KEGG_PATHWAY	hsa05323:Rheumatoid arthritis	25	2.08681	1.86261e-08	CD86, CXCL8, CCL3L1, CCL3L3, TCIRG1, ITGAL, TNF, TNFSF13B, HLA-DMA, HLA-DMB, CCL5, CCL3, CCL2, CTLA4, HLA-DOA, HLA-DRB4, MMP1, IL6, CXCL12, IL1B, HLA-DPB1, CD28, HLA-DRA, TLR4, HLA-DQB1	582	93	8156	3.76714	5.4388e-06	5.43881e-07	4.22812e-07
KEGG_PATHWAY	hsa05140:Leishmaniasis	22	1.83639	5.12728e-08	ITGB1, MARCKSL1, HLA-DRB4, ITGA4, IFNGR1, STAT1, CYBB, CYBA, PTGS2, TNF, HLA-DMA, FCGR2A, HLA-DMB, IL1B, HLA-DPB1, HLA-DRA, PTPN6, FCGR1A, JAK2, HLA-DOA, TLR4, HLA-DQB1	582	77	8156	4.00393	1.49716e-05	1.36106e-06	1.05808e-06
KEGG_PATHWAY	hsa05416:Viral myocarditis	19	1.58598	9.40733e-08	CD86, HLA-DRB4, CAV1, HLA-B, ITGAL, HLA-F, HLA-DMA, HLA-DMB, CCND1, CASP3, HLA-DPB1, CD28, RAC2, HLA-DRA, ABL2, HLA-DOA, BID, EIF4G3, HLA-DQB1	582	60	8156	4.43769	2.7469e-05	2.28912e-06	1.77955e-06
KEGG_PATHWAY	hsa04611:Platelet activation	28	2.33723	1.16836e-07	ITGB1, MYLK2, ROCK2, ADCY4, ITPR2, ITPR3, RASGRP1, MYL12A, PIK3CG, PTGS1, TBXA2R, GUCY1A2, FCER1G, SYK, VWF, NOS3, ITGA2, F2R, APBB1IP, COL1A1, COL3A1, FCGR2A, COL1A2, TBXAS1, PLCB1, PLCB2, F2RL3, FERMT3	582	124	8156	3.16439	3.41155e-05	2.62431e-06	2.04013e-06
KEGG_PATHWAY	hsa04514:Cell adhesion molecules	32	2.67112	1.458e-07	ITGB1, CD86, ITGAL, CLDN1, CDH5, HLA-DMA, ALCAM, HLA-DMB, CDH2, SLITRK4, CTLA4, NRCAM, CD58, ICOS, HLA-DOA, CD34, HLA-DRB4, ITGA4, HLA-B, HLA-F, CLDN11, CD2, CLDN5, VCAN, CD6, CD8A, HLA-DPB1, CD28, PECAM1, HLA-DRA, ESAM, HLA-DQB1	582	157	8156	2.8563	4.25726e-05	3.04097e-06	2.36404e-06
KEGG_PATHWAY	hsa05145:Toxoplasmosis	26	2.17028	2.07865e-07	ITGB1, LAMA4, LY96, LAMC2, LAMC1, TNF, PIK3CG, HLA-DMA, HLA-DMB, CASP3, JAK2, HLA-DOA, HLA-DRB4, LAMB3, IFNGR1, IL10RB, STAT1, IL10RA, HSPA6, LAMB1, HLA-DPB1, HLA-DRA, TLR4, BIRC2, BIRC3, HLA-DQB1	582	112	8156	3.25319	6.06948e-05	4.04644e-06	3.14569e-06
KEGG_PATHWAY	hsa04145:Phagosome	31	2.58765	2.34465e-07	ITGB1, DYNC1I2, TCIRG1, THBS2, CORO1A, THBS1, CTSS, THBS3, COMP, TUBB6, HLA-DMA, HLA-DMB, OLR1, CD14, CD36, FCGR1A, HLA-DOA, MSR1, HLA-DRB4, ITGA2, HLA-B, CYBB, CYBA, HLA-F, FCGR2A, HLA-DPB1, HLA-DRA, ITGA5, RAB7B, TLR4, HLA-DQB1	582	152	8156	2.85807	6.84616e-05	4.279e-06	3.32648e-06
KEGG_PATHWAY	hsa05162:Measles	29	2.4207	3.82358e-07	TNFAIP3, CD3G, CD3D, IFNA8, IFIH1, CCND1, CASP3, BID, IKBKE, IFNAR2, APAF1, DDX58, STAT1, MX2, HSPA6, EIF2AK2, MSN, IL6, CDK6, OAS1, OAS2, OAS3, IL1B, IL2RB, CD28, FAS, TLR7, TP53, TLR4	582	139	8156	2.92373	0.000111642	6.56756e-06	5.1056e-06
KEGG_PATHWAY	hsa04115:p53 signaling pathway	20	1.66945	4.95559e-07	CDKN1A, RRM2, APAF1, CDKN2A, IGFBP3, SERPINE1, TNFRSF10B, THBS1, CCNB2, TP53I3, CDK6, CCND1, ZMAT3, CASP3, CHEK1, CDK1, FAS, PMAIP1, BID, TP53	582	73	8156	3.83938	0.000144693	8.03906e-06	6.24954e-06
KEGG_PATHWAY	hsa05332:Graft-versus-host disease	15	1.25209	6.06011e-07	CD86, HLA-DRB4, HLA-B, HLA-F, TNF, HLA-DMA, IL6, HLA-DMB, IL1B, HLA-DPB1, CD28, FAS, HLA-DRA, HLA-DOA, HLA-DQB1	582	42	8156	5.00491	0.00017694	9.31343e-06	7.24023e-06
KEGG_PATHWAY	hsa04940:Type I diabetes mellitus	15	1.25209	8.40545e-07	CD86, HLA-DRB4, HLA-B, ICA1, HLA-F, TNF, HLA-DMA, HLA-DMB, IL1B, HLA-DPB1, CD28, FAS, HLA-DRA, HLA-DOA, HLA-DQB1	582	43	8156	4.88852	0.000245409	1.2272e-05	9.54019e-06
KEGG_PATHWAY	hsa05417:Lipid and atherosclerosis	37	3.08848	1.05228e-06	CXCL8, CCL3L1, ROCK2, CCL3L3, LY96, TNF, IFNA8, HSP90B1, CASP3, CCL5, CASP1, CCL3, TNFSF10, CCL2, OLR1, NLRP3, CD14, CD36, JAK2, BID, IKBKE, TICAM2, APAF1, MMP1, NOS3, HSPA6, CYBB, TNFRSF10B, CYBA, MMP9, IL6, IL1B, FAS, PLCB1, PLCB2, TP53, TLR4	582	215	8156	2.41167	0.000307219	1.46036e-05	1.13528e-05
KEGG_PATHWAY	hsa05152:Tuberculosis	33	2.75459	1.10027e-06	TCIRG1, CORO1A, TNF, IFNA8, CTSS, HLA-DMA, HLA-DMB, CASP3, ITGAX, CD14, JAK2, FCGR1A, HLA-DOA, BID, CD74, FCER1G, HLA-DRB4, SYK, APAF1, IFNGR1, IL10RB, STAT1, RIPK2, IL10RA, CARD9, TLR1, IL6, FCGR2A, IL1B, HLA-DPB1, HLA-DRA, TLR4, HLA-DQB1	582	180	8156	2.56919	0.000321227	1.46036e-05	1.13528e-05
KEGG_PATHWAY	hsa05222:Small cell lung cancer	22	1.83639	1.33028e-06	ITGB1, CDKN1A, CDKN2B, LAMB3, APAF1, LAMA4, ITGA2, FN1, LAMB1, LAMC2, LAMC1, PTGS2, CDK6, COL4A2, CCND1, COL4A1, CASP3, CKS2, E2F2, TP53, BIRC2, BIRC3	582	92	8156	3.35111	0.000388367	1.68888e-05	1.31293e-05
KEGG_PATHWAY	hsa05146:Amoebiasis	23	1.91987	2.06864e-06	CXCL8, LAMB3, LAMA4, ACTN1, FN1, LAMB1, LAMC2, LAMC1, CD1C, TNF, COL1A1, COL3A1, IL6, COL1A2, COL4A2, COL4A1, IL1B, CASP3, CD14, PLCB1, RAB7B, PLCB2, TLR4	582	102	8156	3.15996	0.000603861	2.51685e-05	1.95659e-05
KEGG_PATHWAY	hsa04620:Toll-like receptor signaling pathway	23	1.91987	2.91384e-06	CD86, IFNAR2, CXCL9, TICAM2, CXCL8, CCL3L1, STAT1, CCL3L3, LY96, TNF, IFNA8, TLR1, CXCL10, IL6, IL1B, CCL5, CCL3, TLR8, MAP3K8, TLR7, CD14, IKBKE, TLR4	582	104	8156	3.09919	0.00085048	3.40336e-05	2.64576e-05
KEGG_PATHWAY	hsa04060:Cytokine-cytokine receptor interaction	44	3.67279	4.44521e-06	CXCL9, TNFRSF6B, BMPR2, CXCL8, CCL3L1, CCL3L3, CXCR4, TNFRSF11B, TNF, CSF2RA, IFNA8, TNFSF13B, IL27RA, CCL8, CCL5, CXCR3, CCL3, TNFSF10, IL21R, CCL2, TNFRSF4, IL32, IFNAR2, IL4R, TNFRSF12A, IFNGR1, IL10RB, IL10RA, LIF, OSM, TNFRSF10B, INHBB, NGF, OSMR, TNFRSF10D, CXCL10, IL6, CXCL12, IL1B, TNFSF4, IL2RB, IL3RA, FAS, TNFRSF21	582	295	8156	2.09019	0.00129716	4.99231e-05	3.88101e-05
KEGG_PATHWAY	hsa04672:Intestinal immune network for IgA production	15	1.25209	4.85363e-06	CD86, HLA-DRB4, ITGA4, CXCR4, TNFSF13B, HLA-DMA, IL6, HLA-DMB, CXCL12, HLA-DPB1, CD28, HLA-DRA, HLA-DOA, ICOS, HLA-DQB1	582	49	8156	4.28992	0.00141626	5.24911e-05	4.08065e-05
KEGG_PATHWAY	hsa05132:Salmonella infection	39	3.25543	5.39722e-06	DYNC1I2, RALA, CXCL8, ROCK2, FHOD1, LEF1, LY96, TXN, TNF, MYL12A, PIK3CG, HSP90B1, TUBB6, PODXL, CASP3, KIF5B, CASP4, CASP1, TNFSF10, NLRP3, CD14, ACTR3, ACTR2, MLKL, DYNLT1, ANXA2, RIPK2, DYNLT3, RHOG, TNFRSF10B, ARPC5, IL6, ARPC2, IL1B, RHOJ, RAB7B, TLR4, BIRC2, BIRC3	582	249	8156	2.19492	0.00157475	5.56288e-05	4.32457e-05
KEGG_PATHWAY	hsa04933:AGE-RAGE signaling pathway in diabetic complications	22	1.83639	5.52478e-06	CXCL8, NOS3, STAT1, SERPINE1, FN1, VEGFC, CYBB, TNF, COL1A1, COL3A1, IL6, COL1A2, COL4A2, CCND1, COL4A1, IL1B, CASP3, CCL2, NOX4, PLCB1, JAK2, PLCB2	582	100	8156	3.08302	0.00161194	5.56288e-05	4.32457e-05
KEGG_PATHWAY	hsa05167:Kaposi sarcoma-associated herpesvirus infection	33	2.75459	5.83724e-06	CD86, CDKN1A, CXCL8, LEF1, PDGFB, ITPR2, ITPR3, PTGS2, HIF1A, IFNA8, PIK3CG, CCND1, CASP3, E2F2, JAK2, BID, IKBKE, MICB, IFNAR2, ANGPT2, SYK, IFNGR1, STAT1, HLA-B, EIF2AK2, HLA-F, HCK, IL6, CLEC2B, CDK6, GNB4, FAS, TP53	582	194	8156	2.38378	0.00170303	5.68158e-05	4.41685e-05
KEGG_PATHWAY	hsa05330:Allograft rejection	13	1.08514	7.39984e-06	CD86, HLA-DRB4, HLA-B, HLA-F, TNF, HLA-DMA, HLA-DMB, HLA-DPB1, CD28, FAS, HLA-DRA, HLA-DOA, HLA-DQB1	582	38	8156	4.79418	0.00215843	6.97017e-05	5.41859e-05
KEGG_PATHWAY	hsa05130:Pathogenic Escherichia coli infection	33	2.75459	8.12476e-06	ITGB1, CXCL8, ROCK2, LPAR4, TNF, CLDN1, TUBB6, CASP3, CASP4, CASP1, TNFSF10, NLRP3, ACTR3, ACTR2, F2R, TNFRSF10B, ARPC5, CLDN11, CLDN5, MYO1B, IL6, FCGR2A, LPAR5, ARPC2, IL1B, MYH9, FAS, HCLS1, PTPN6, SEC24D, TLR4, MYO1F, MYO1G	582	197	8156	2.34748	0.00236963	7.32981e-05	5.69817e-05
KEGG_PATHWAY	hsa05163:Human cytomegalovirus infection	36	3.00501	8.28369e-06	PTGER4, CDKN1A, CXCL8, CCL3L1, ROCK2, CCL3L3, ADCY4, CXCR4, ITPR2, ITPR3, PTGS2, TNF, IFNA8, CCND1, CASP3, CCL5, CCL3, RAC2, CCL2, E2F2, BID, IL10RB, CDKN2A, IL10RA, HLA-B, HLA-F, IL6, CXCL12, CDK6, IL1B, GNB4, FAS, PLCB1, PLCB2, TP53, CREB5	582	225	8156	2.2422	0.00241592	7.32981e-05	5.69817e-05
KEGG_PATHWAY	hsa05171:Coronavirus disease - COVID-19	36	3.00501	1.64276e-05	C1QB, NRP1, CXCL8, C5AR1, RPS27L, TNF, IFNA8, IFIH1, C7, CASP1, C3AR1, CCL2, NLRP3, IKBKE, RPL17, IFNAR2, SYK, VWF, MMP1, DDX58, STAT1, MX2, CYBB, EIF2AK2, ISG15, CXCL10, IL6, FCGR2A, OAS1, OAS2, OAS3, IL1B, TLR8, TLR7, TLR4, HBEGF	582	232	8156	2.17455	0.00478541	0.000141084	0.000109678
KEGG_PATHWAY	hsa05205:Proteoglycans in cancer	33	2.75459	1.8811e-05	ITGB1, CDKN1A, ROCK2, ITPR2, ITPR3, IQGAP1, THBS1, HIF1A, TNF, CCND1, PLAU, CASP3, CAV2, LUM, HGF, CAV1, ITGA2, FZD6, PLAUR, FN1, MSN, HSPG2, MMP9, DCN, COL1A1, COL1A2, FAS, HCLS1, PTPN6, ITGA5, TP53, TLR4, HBEGF	582	205	8156	2.25587	0.00547781	0.000156938	0.000122003
KEGG_PATHWAY	hsa05135:Yersinia infection	25	2.08681	3.13175e-05	ITGB1, CXCL8, ROCK2, WAS, TNF, CASP1, RAC2, CCL2, NLRP3, ACTR3, ACTR2, ITGA4, RHOG, FN1, ARPC5, ZAP70, IL6, FCGR2A, ARPC2, CD8A, IL1B, ITGA5, DOCK1, TLR4, SKAP2	582	137	8156	2.55725	0.00910317	0.00025402	0.000197474
KEGG_PATHWAY	hsa05144:Malaria	14	1.16861	3.23703e-05	CXCL8, HGF, ITGAL, THBS2, THBS1, TNF, THBS3, COMP, IL6, IL1B, PECAM1, CCL2, CD36, TLR4	582	50	8156	3.92385	0.00940775	0.000255463	0.000198596
KEGG_PATHWAY	hsa05150:Staphylococcus aureus infection	20	1.66945	3.71058e-05	C1QB, HLA-DRB4, CFH, CFI, C5AR1, KRT34, FPR3, ITGAL, HLA-DMA, KRT18, FCGR2A, HLA-DMB, KRT17, KRT14, HLA-DPB1, C3AR1, HLA-DRA, FCGR1A, HLA-DOA, HLA-DQB1	582	96	8156	2.91953	0.0107766	0.000282954	0.000219968
KEGG_PATHWAY	hsa05321:Inflammatory bowel disease	16	1.33556	3.77918e-05	IL4R, HLA-DRB4, IFNGR1, STAT1, TNF, HLA-DMA, IL6, HLA-DMB, IL1B, HLA-DPB1, STAT4, IL21R, HLA-DRA, HLA-DOA, TLR4, HLA-DQB1	582	65	8156	3.44954	0.0109747	0.000282954	0.000219968
KEGG_PATHWAY	hsa05160:Hepatitis C	27	2.25376	4.06945e-05	CDKN1A, IFIT1, TNF, CLDN1, IFNA8, SOCS3, CCND1, CASP3, E2F2, BID, IKBKE, IFNAR2, APAF1, DDX58, STAT1, MX2, EIF2AK2, CLDN11, CLDN5, CXCL10, CDK6, OAS1, OAS2, OAS3, FAS, EIF3E, TP53	582	157	8156	2.41001	0.0118127	0.00029707	0.000230941
KEGG_PATHWAY	hsa05320:Autoimmune thyroid disease	14	1.16861	6.29344e-05	CD86, HLA-DRB4, HLA-B, HLA-F, IFNA8, HLA-DMA, HLA-DMB, HLA-DPB1, CD28, FAS, HLA-DRA, CTLA4, HLA-DOA, HLA-DQB1	582	53	8156	3.70174	0.0182096	0.000439969	0.000342031
KEGG_PATHWAY	hsa04659:Th17 cell differentiation	21	1.75292	6.32832e-05	IL4R, HLA-DRB4, IFNGR1, STAT1, CD3G, CD3D, HIF1A, IL27RA, RUNX1, ZAP70, HLA-DMA, IL6, HLA-DMB, IL1B, IL2RB, HLA-DPB1, IL21R, HLA-DRA, JAK2, HLA-DOA, HLA-DQB1	582	108	8156	2.72489	0.0183096	0.000439969	0.000342031
KEGG_PATHWAY	hsa04810:Regulation of actin cytoskeleton	33	2.75459	6.52646e-05	ITGB1, MYLK2, ROCK2, PDGFB, CXCR4, LPAR4, IQGAP1, ITGAL, MYL12A, SCIN, ITGAX, RAC2, PDGFRB, ACTR3, ACTR2, ITGA4, ACTN1, ITGA2, ITGA1, F2R, FN1, MSN, ARPC5, ENAH, DIAPH2, DIAPH3, CXCL12, LPAR5, ARPC2, MYH9, ITGA5, DOCK1, ARHGEF6	582	218	8156	2.12135	0.0188774	0.000443192	0.000344536
KEGG_PATHWAY	hsa04061:Viral protein interaction with cytokine and cytokine receptor	20	1.66945	6.68339e-05	CXCL9, CXCL8, CCL3L1, IL10RB, IL10RA, CCL3L3, CXCR4, TNFRSF10B, TNF, TNFRSF10D, CXCL10, IL6, CCL8, CXCL12, CCL5, CXCR3, IL2RB, TNFSF10, CCL3, CCL2	582	100	8156	2.80275	0.019327	0.000443534	0.000344802
KEGG_PATHWAY	hsa04658:Th1 and Th2 cell differentiation	19	1.58598	6.93628e-05	NOTCH3, IL4R, JAG1, HLA-DRB4, IFNGR1, STAT1, CD3G, CD3D, DLL4, ZAP70, HLA-DMA, HLA-DMB, IL2RB, HLA-DPB1, STAT4, HLA-DRA, JAK2, HLA-DOA, HLA-DQB1	582	92	8156	2.89414	0.0200509	0.000450088	0.000349897
KEGG_PATHWAY	hsa04974:Protein digestion and absorption	20	1.66945	0.000101405	SLC36A1, COL18A1, COL15A1, COL14A1, COL11A1, COL12A1, SLC1A5, COL1A1, COL3A1, COL1A2, COL4A2, COL5A1, COL4A1, COL6A2, COL5A3, COL5A2, COL6A1, COL6A3, COL8A1, SLC38A2	582	103	8156	2.72112	0.0291777	0.000643703	0.000500413
KEGG_PATHWAY	hsa04668:TNF signaling pathway	21	1.75292	0.000107472	JAG1, MLKL, LIF, VEGFC, TNFAIP3, PTGS2, TNF, MMP9, CXCL10, SOCS3, IL6, IL1B, CASP3, IRF1, CCL5, FAS, CCL2, MAP3K8, BIRC2, BIRC3, CREB5	582	112	8156	2.62758	0.0308962	0.000667699	0.000519067
KEGG_PATHWAY	hsa04670:Leukocyte transendothelial migration	21	1.75292	0.000138438	ITGB1, ITK, ITGA4, ROCK2, ACTN1, CYBB, CXCR4, MSN, CYBA, THY1, ITGAL, CLDN1, MMP9, MYL12A, CLDN11, CDH5, CLDN5, CXCL12, PECAM1, RAC2, ESAM	582	114	8156	2.58148	0.0396204	0.000842165	0.000654696
KEGG_PATHWAY	hsa05133:Pertussis	16	1.33556	0.000249025	ITGB1, C1QB, TICAM2, CXCL8, LY96, TNF, IL6, IL1B, CASP3, IRF1, CASP1, IRF8, NLRP3, CD14, ITGA5, TLR4	582	76	8156	2.95026	0.070143	0.00148399	0.00115365
KEGG_PATHWAY	hsa04610:Complement and coagulation cascades	17	1.41903	0.000277267	C1QB, CFH, VWF, PROS1, CFI, F2R, C5AR1, SERPINE1, PLAUR, TFPI, SERPINA5, C7, PLAU, ITGAX, C3AR1, CD59, F2RL3	582	85	8156	2.80275	0.0777817	0.00161924	0.00125879
KEGG_PATHWAY	hsa04630:JAK-STAT signaling pathway	25	2.08681	0.000457397	CDKN1A, PDGFB, CSF2RA, IFNA8, IL27RA, SOCS3, CCND1, STAT4, IL21R, JAK2, PDGFRB, IFNAR2, IL4R, IFNGR1, IL10RB, STAT1, IL10RA, LIF, OSM, OSMR, GFAP, IL6, IL2RB, IL3RA, PTPN6	582	162	8156	2.16262	0.125052	0.00260128	0.00202223
KEGG_PATHWAY	hsa05219:Bladder cancer	11	0.918197	0.000463243	CDKN1A, CXCL8, CCND1, CDKN2A, MMP1, E2F2, THBS1, TP53, MMP9, TYMP, HBEGF	582	41	8156	3.75979	0.126545	0.00260128	0.00202223
KEGG_PATHWAY	hsa05142:Chagas disease	18	1.5025	0.000795343	C1QB, CXCL8, CCL3L1, IFNGR1, CCL3L3, SERPINE1, CD3G, CD3D, TNF, IL6, IL1B, CCL5, CCL3, FAS, CCL2, PLCB1, PLCB2, TLR4	582	102	8156	2.47301	0.207318	0.00438189	0.00340647
KEGG_PATHWAY	hsa05166:Human T-cell leukemia virus 1 infection	30	2.50417	0.00102783	NRP1, CDKN1A, ADCY4, CD3G, ITGAL, ETS1, CD3D, TNF, CDC20, CCNB2, HLA-DMA, HLA-DMB, PTTG1, CCND1, CHEK1, E2F2, HLA-DOA, CDKN2B, EGR2, HLA-DRB4, CDKN2A, HLA-B, HLA-F, IL6, IL2RB, HLA-DPB1, HLA-DRA, TP53, HLA-DQB1, CREB5	582	222	8156	1.89375	0.25939	0.0055579	0.0043207
KEGG_PATHWAY	hsa04612:Antigen processing and presentation	15	1.25209	0.00107639	CD74, HLA-DRB4, HSPA6, HLA-B, IFI30, HLA-F, TNF, CTSS, HLA-DMA, HLA-DMB, CD8A, HLA-DPB1, HLA-DRA, HLA-DOA, HLA-DQB1	582	78	8156	2.69495	0.269828	0.00557117	0.00433101
KEGG_PATHWAY	hsa04062:Chemokine signaling pathway	27	2.25376	0.00108555	ITK, CXCL9, CXCL8, CCL3L1, SHC1, ROCK2, CCL3L3, ADCY4, WAS, CXCR4, PIK3CG, CCL8, GRK5, CCL5, CXCR3, CCL3, RAC2, CCL2, JAK2, STAT1, CXCL10, HCK, CXCL12, GNB4, DOCK2, PLCB1, PLCB2	582	192	8156	1.97068	0.27178	0.00557117	0.00433101
KEGG_PATHWAY	hsa05161:Hepatitis B	24	2.00334	0.00108752	CDKN1A, EGR2, TICAM2, CXCL8, APAF1, DDX58, STAT1, HSPG2, TNF, IFNA8, MMP9, IFIH1, IL6, CASP3, STAT4, FAS, BIRC5, E2F2, JAK2, BID, IKBKE, TP53, TLR4, CREB5	582	162	8156	2.07611	0.2722	0.00557117	0.00433101
KEGG_PATHWAY	hsa05310:Asthma	9	0.751252	0.00114843	HLA-DMA, HLA-DMB, HLA-DRB4, FCER1G, HLA-DPB1, HLA-DRA, HLA-DOA, TNF, HLA-DQB1	582	31	8156	4.06851	0.285044	0.00578175	0.00449472
KEGG_PATHWAY	hsa04650:Natural killer cell mediated cytotoxicity	20	1.66945	0.00140645	IFNAR2, FCER1G, SYK, SHC1, IFNGR1, TNFRSF10B, ITGAL, TNF, IFNA8, ZAP70, TYROBP, CASP3, TNFSF10, RAC2, FAS, CD48, PTPN6, BID, HCST, MICB	582	126	8156	2.2244	0.336994	0.00696071	0.00541124
KEGG_PATHWAY	hsa04217:Necroptosis	23	1.91987	0.00193943	IFNAR2, TICAM2, MLKL, IFNGR1, STAT1, CYBB, EIF2AK2, TNFAIP3, TNFRSF10B, TNF, IFNA8, IL1B, CASP1, TNFSF10, STAT4, CAPN2, FAS, NLRP3, JAK2, BID, TLR4, BIRC2, BIRC3	582	159	8156	2.02715	0.432697	0.00943854	0.0073375
KEGG_PATHWAY	hsa00532:Glycosaminoglycan biosynthesis - chondroitin sulfate / dermatan sulfate	7	0.584307	0.00208051	CSGALNACT1, CHST7, CHSY1, CHST15, CHSY3, CHST13, CHST3	582	20	8156	4.90481	0.455638	0.00995915	0.00774222
KEGG_PATHWAY	hsa04064:NF-kappa B signaling pathway	17	1.41903	0.00264993	TICAM2, CXCL8, SYK, DDX58, TNFAIP3, LY96, PTGS2, TNF, TNFSF13B, ZAP70, CXCL12, PLAU, IL1B, CD14, TLR4, BIRC2, BIRC3	582	104	8156	2.29071	0.539207	0.0124803	0.00970217
KEGG_PATHWAY	hsa04666:Fc gamma R-mediated phagocytosis	16	1.33556	0.00338228	ACTR3, ACTR2, MARCKSL1, SYK, WAS, ASAP1, ARPC5, ASAP2, HCK, FCGR2A, SCIN, ARPC2, INPP5D, RAC2, FCGR1A, DOCK1	582	97	8156	2.31155	0.628163	0.0155254	0.0120694
KEGG_PATHWAY	hsa04218:Cellular senescence	22	1.83639	0.00340282	CDKN1A, CDKN2B, CXCL8, CDKN2A, IGFBP3, SERPINE1, HLA-B, ITPR2, ITPR3, FOXM1, HLA-F, ETS1, CCNB2, IL6, CDK6, CCND1, CHEK1, CDK1, CAPN2, E2F2, TP53, MCU	582	156	8156	1.9763	0.630394	0.0155254	0.0120694
KEGG_PATHWAY	hsa05235:PD-L1 expression and PD-1 checkpoint pathway in cancer	15	1.25209	0.00389406	BATF3, TICAM2, IFNGR1, STAT1, CD3G, RASGRP1, CD3D, HIF1A, BATF, EML4, ZAP70, CD28, PTPN6, JAK2, TLR4	582	89	8156	2.36187	0.679953	0.0174933	0.0135993
KEGG_PATHWAY	hsa01524:Platinum drug resistance	13	1.08514	0.00507607	TOP2A, CDKN1A, APAF1, CDKN2A, MSH3, CASP3, FAS, BIRC5, PMAIP1, BID, TP53, BIRC2, BIRC3	582	73	8156	2.4956	0.773721	0.0224577	0.0174586
KEGG_PATHWAY	hsa04270:Vascular smooth muscle contraction	19	1.58598	0.00658161	GUCY1A2, PPP1R14A, MYLK2, PRKCH, CALCRL, ROCK2, ADCY4, ITPR2, ITPR3, CACNA1C, AVPR1A, ADRA1B, ACTG2, NPPB, EDNRA, CALD1, MYH9, PLCB1, PLCB2	582	134	8156	1.98702	0.854588	0.028684	0.0222989
KEGG_PATHWAY	hsa05100:Bacterial invasion of epithelial cells	13	1.08514	0.00783024	ITGB1, ACTR3, ACTR2, SHC1, CAV2, CAV1, RHOG, FN1, ARPC5, ARPC2, HCLS1, ITGA5, DOCK1	582	77	8156	2.36596	0.899282	0.033624	0.0261392
KEGG_PATHWAY	hsa05131:Shigellosis	29	2.4207	0.00941804	ITGB1, CXCL8, ROCK2, ITPR2, ITPR3, TNF, MYL12A, HK3, CCL5, CASP4, CASP1, CAPN2, NLRP3, CD14, ACTR3, ACTR2, CBX3, RIPK2, ACTN1, ARPC5, ARPC2, IL1B, HCLS1, ITGA5, PLCB1, DOCK1, PLCB2, TP53, TLR4	582	247	8156	1.64534	0.936904	0.039856	0.030984
KEGG_PATHWAY	hsa05143:African trypanosomiasis	8	0.66778	0.0141644	IL6, IL1B, LAMA4, FAS, F2RL1, PLCB1, PLCB2, TNF	582	37	8156	3.03	0.984479	0.0590856	0.045933
KEGG_PATHWAY	hsa04625:C-type lectin receptor signaling pathway	15	1.25209	0.015232	EGR2, FCER1G, SYK, STAT1, CARD9, ITPR2, ITPR3, PTGS2, TNF, IL6, IL1B, IRF1, CASP1, NLRP3, IKBKE	582	104	8156	2.02121	0.988689	0.0626445	0.0486996
KEGG_PATHWAY	hsa04210:Apoptosis	18	1.5025	0.0161192	APAF1, TNFRSF10B, ITPR2, ITPR3, NGF, TNF, CTSS, CASP3, IL3RA, TNFSF10, CAPN2, FAS, BIRC5, PMAIP1, BID, TP53, BIRC2, BIRC3	582	136	8156	1.85476	0.991306	0.0653725	0.0508204
KEGG_PATHWAY	hsa04530:Tight junction	21	1.75292	0.0168457	ITGB1, ACTR3, ACTR2, ROCK2, ACTN1, WAS, PARD6G, MSN, ARPC5, CD1C, CLDN1, MYL12A, RUNX1, CLDN11, CLDN5, CCND1, ARPC2, NEDD4, MICALL2, MYH9, HCLS1	582	169	8156	1.74135	0.992993	0.0673829	0.0523833
KEGG_PATHWAY	hsa05134:Legionellosis	10	0.834725	0.0184299	IL6, CXCL8, APAF1, IL1B, CASP3, HSPA6, CASP1, CD14, TNF, TLR4	582	57	8156	2.45855	0.995625	0.0727234	0.0565349
KEGG_PATHWAY	hsa05418:Fluid shear stress and atherosclerosis	18	1.5025	0.0196364	MEF2C, BMPR2, NOS3, CAV2, CAV1, PDGFB, CYBA, TXN, TNF, MMP9, HSP90B1, CDH5, IL1B, PECAM1, RAC2, CCL2, HMOX1, TP53	582	139	8156	1.81473	0.996945	0.0764512	0.0594329
KEGG_PATHWAY	hsa04215:Apoptosis - multiple species	7	0.584307	0.0235013	APAF1, CASP3, PMAIP1, BIRC5, BID, BIRC2, BIRC3	582	32	8156	3.06551	0.999036	0.0902944	0.0701946
KEGG_PATHWAY	hsa04015:Rap1 signaling pathway	24	2.00334	0.0252952	PDGFRB, ITGB1, RALA, ANGPT2, HGF, F2R, PDGFB, ADCY4, VEGFC, PARD6G, ARAP3, LPAR4, NGF, ITGAL, THBS1, PGF, RASGRP3, APBB1IP, ENAH, LPAR5, RAC2, PLCB1, PLCB2, F2RL3	582	210	8156	1.60157	0.999436	0.0959246	0.0745715
KEGG_PATHWAY	hsa05202:Transcriptional misregulation in cancer	22	1.83639	0.0336124	CD86, CDKN1A, MEF2C, CXCL8, BCL11B, IGFBP3, MMP9, RUNX2, ETV6, RUNX1, HHEX, IL6, ZEB1, PAX8, PLAU, IL2RB, NFKBIZ, CD14, FCGR1A, TP53, BIRC2, BIRC3	582	193	8156	1.59742	0.999954	0.124498	0.0967842
KEGG_PATHWAY	hsa04072:Phospholipase D signaling pathway	18	1.5025	0.0337531	PDGFRB, RALA, CXCL8, FCER1G, SYK, SHC1, DGKA, F2R, PDGFB, ADCY4, AVPR1A, LPAR4, PIK3CG, LPAR5, LPAR6, GRM8, PLCB1, PLCB2	582	148	8156	1.70437	0.999956	0.124498	0.0967842
KEGG_PATHWAY	hsa04657:IL-17 signaling pathway	13	1.08514	0.034109	CXCL8, MMP1, TNFAIP3, PTGS2, TNF, MMP9, HSP90B1, CXCL10, IL6, IL1B, CASP3, CCL2, IKBKE	582	94	8156	1.93807	0.99996	0.124498	0.0967842
KEGG_PATHWAY	hsa04936:Alcoholic liver disease	17	1.41903	0.0448874	C1QB, CXCL8, LEF1, C5AR1, LY96, TNF, IFNA8, IL6, CCND1, IL1B, CASP3, C3AR1, FAS, NOX4, CD14, IKBKE, TLR4	582	142	8156	1.6777	0.999999	0.159894	0.124301
KEGG_PATHWAY	hsa01522:Endocrine resistance	13	1.08514	0.0449591	NOTCH3, CDKN1A, JAG1, SHC1, CDKN2A, NOTCH4, ADCY4, MMP9, DLL4, CCND1, E2F2, TP53, HBEGF	582	98	8156	1.85897	0.999999	0.159894	0.124301
KEGG_PATHWAY	hsa04066:HIF-1 signaling pathway	14	1.16861	0.0454492	CDKN1A, ANGPT2, IFNGR1, NOS3, CUL2, SERPINE1, CYBB, HIF1A, HK3, IL6, HMOX1, TIMP1, EIF4E2, TLR4	582	109	8156	1.79993	0.999999	0.159894	0.124301
KEGG_PATHWAY	hsa00514:Other types of O-glycan biosynthesis	8	0.66778	0.0470278	LFNG, GALNT5, GALNT16, MFNG, GALNT1, EOGT, XXYLT1, COLGALT1	582	47	8156	2.38532	0.999999	0.161994	0.125934
KEGG_PATHWAY	hsa04540:Gap junction	12	1.00167	0.0471559	PDGFRB, MAP3K2, GUCY1A2, TUBB6, ADCY4, PDGFB, CDK1, HTR2B, ITPR2, ITPR3, PLCB1, PLCB2	582	88	8156	1.91097	0.999999	0.161994	0.125934
KEGG_PATHWAY	hsa05168:Herpes simplex virus 1 infection	46	3.83973	0.0506818	SP100, ZNF195, TNF, IFNA8, IFIH1, SOCS3, HLA-DMA, HLA-DMB, ZNF83, CASP3, CCL5, CCL2, ZNF700, JAK2, HLA-DOA, BID, IKBKE, ZNF443, IFNAR2, CD74, HLA-DRB4, SYK, APAF1, IFNGR1, DDX58, STAT1, CARD9, HLA-B, EIF2AK2, PILRA, HLA-F, IL6, ZNF816, OAS1, OAS2, OAS3, IL1B, HLA-DPB1, FAS, HLA-DRA, ITGA5, TP53, BIRC2, BIRC3, ZNF431, HLA-DQB1	582	495	8156	1.30229	1	0.172082	0.133776
KEGG_PATHWAY	hsa04020:Calcium signaling pathway	25	2.08681	0.0565638	MYLK2, OXTR, ADCY4, HTR2B, PDGFB, CXCR4, ITPR2, ITPR3, CACNA1C, ADRA1B, CACNA1H, EDNRA, TBXA2R, PDGFRB, NOS3, HGF, F2R, VEGFC, PHKB, AVPR1A, NGF, ORAI2, PLCB1, PLCB2, MCU	582	240	8156	1.45977	1	0.189846	0.147586
KEGG_PATHWAY	hsa01523:Antifolate resistance	6	0.500835	0.058428	IL6, SHMT2, IL1B, TYMS, TNF, ABCG2	582	30	8156	2.80275	1	0.193875	0.150718
KEGG_PATHWAY	hsa05322:Systemic lupus erythematosus	16	1.33556	0.0594424	C1QB, CD86, SSB, HLA-DRB4, ACTN1, TNF, HLA-DMA, FCGR2A, HLA-DMB, C7, HLA-DPB1, CD28, HLA-DRA, FCGR1A, HLA-DOA, HLA-DQB1	582	136	8156	1.64868	1	0.195025	0.151612
KEGG_PATHWAY	hsa04110:Cell cycle	15	1.25209	0.0637825	CDKN1A, CDKN2B, CDKN2A, TTK, CDC20, CCNB2, CDK6, CDC45, PTTG1, CCND1, CHEK1, CDK1, E2F2, TP53, BUB1	582	126	8156	1.6683	1	0.206939	0.160874
KEGG_PATHWAY	hsa04915:Estrogen signaling pathway	16	1.33556	0.0658431	SHC1, NOS3, HSPA6, ADCY4, KRT34, ITPR2, ITPR3, MMP9, HSP90B1, KRT18, KRT17, KRT14, PLCB1, PLCB2, HBEGF, CREB5	582	138	8156	1.62478	1	0.211277	0.164246
KEGG_PATHWAY	hsa04371:Apelin signaling pathway	16	1.33556	0.0692106	NOTCH3, MYLK2, MEF2C, JAG1, NOS3, SERPINE1, ADCY4, ITPR2, ITPR3, PIK3CG, APLN, CCND1, GNB4, APLNR, PLCB1, PLCB2	582	139	8156	1.61309	1	0.219668	0.17077
KEGG_PATHWAY	hsa04380:Osteoclast differentiation	15	1.25209	0.0708159	IFNAR2, SYK, IFNGR1, STAT1, TREM2, TNFRSF11B, CYBA, LILRB3, TNF, OSCAR, SOCS3, FCGR2A, TYROBP, IL1B, FCGR1A	582	128	8156	1.64224	1	0.222347	0.172852
KEGG_PATHWAY	hsa04926:Relaxin signaling pathway	15	1.25209	0.0745169	SHC1, NOS3, MMP1, ADCY4, VEGFC, MMP9, COL1A1, COL3A1, COL1A2, COL4A2, COL4A1, GNB4, PLCB1, PLCB2, CREB5	582	129	8156	1.62951	1	0.231478	0.17995
KEGG_PATHWAY	hsa05215:Prostate cancer	12	1.00167	0.083205	PDGFRB, CDKN1A, ZEB1, CCND1, PLAU, LEF1, PDGFB, E2F2, TP53, MMP9, HSP90B1, CREB5	582	97	8156	1.73366	1	0.255746	0.198816
KEGG_PATHWAY	hsa04022:cGMP-PKG signaling pathway	18	1.5025	0.0856429	GUCY1A2, MYLK2, MEF2C, TRPC6, KCNJ8, ROCK2, NOS3, ADCY4, ITPR2, ITPR3, CACNA1C, ADRA1B, PIK3CG, NPPB, EDNRA, PLCB1, PLCB2, CREB5	582	167	8156	1.51046	1	0.260497	0.20251
KEGG_PATHWAY	hsa04750:Inflammatory mediator regulation of TRP channels	12	1.00167	0.0880407	PTGER4, PRKCH, IL1B, ADCY4, TRPV2, HTR2B, F2RL1, ITPR2, ITPR3, NGF, PLCB1, PLCB2	582	98	8156	1.71597	1	0.26503	0.206033
KEGG_PATHWAY	hsa05212:Pancreatic cancer	10	0.834725	0.0896682	CDKN1A, RALA, CDK6, CCND1, STAT1, CDKN2A, RAC2, E2F2, TP53, ARHGEF6	582	76	8156	1.84391	1	0.267175	0.207701
